# Supplementary material for: GPSD: a hybrid learning framework for the prediction of phosphatase-specific dephosphorylation sites
Source: Brief Bioinform. 2025 Jan 2;26(1):bbae694. doi: 10.1093/bib/bbae694 (PMC11695897; doi:10.1093/bib/bbae694)
Supplement: Table_S2_bbae694 [file table_s2_bbae694.xlsx]

## Sheet: Table S2
Table S2. Summary of determined parameters in the DNN framework.
Feature	Code	Input	Hidden 1	Dropout 1	Hidden 2	Dropout 2	Output	Batch size	Learning rate	Epochs
GPS	S/T	231	1024	0.1	1024	0.1	2	100	0.001	200
	Y	231	1024	0.1	1024	0.1	2	100	0.001	200
Binary	S/T	1220	1024	0.8	1024	0.8	2	100	0.001	100
	Y	1220	1024	0.9	1024	0.9	2	100	0.001	100
CKSAAP	S/T	1600	1024	0.7	1024	0.7	2	50	0.001	200
	Y	1600	1024	0.9	1024	0.9	2	50	0.001	200
DDE	S/T	400	1024	0.7	1024	0.7	2	100	0.001	100
	Y	400	1024	0.9	1024	0.9	2	100	0.001	100
DPC	S/T	400	1024	0.9	512	0.9	2	100	0.001	200
	Y	400	1024	0.9	1024	0.9	2	100	0.001	200
EAAC	S/T	1140	256	0.1	256	0.1	2	50	0.001	50
	Y	1140	1024	0.1	1024	0.1	2	50	0.001	50
AAindex	S/T	488	1024	0.3	1024	0.3	2	100	0.001	100
	Y	488	1024	0.1	1024	0.1	2	100	0.001	100
OPF_10bit	S/T	610	1024	0.1	512	0.1	2	50	0.001	50
	Y	610	1024	0.1	512	0.1	2	50	0.001	50
OPF_7bit type 1	S/T	427	1024	0.1	1024	0.1	2	50	0.001	100
	Y	427	1024	0.1	1024	0.1	2	50	0.001	100
ZScale	S/T	305	1024	0.7	1024	0.7	2	50	0.001	100
	Y	305	1024	0.3	1024	0.3	2	50	0.001	100
