# Supplementary material for: GPSD: a hybrid learning framework for the prediction of phosphatase-specific dephosphorylation sites
Source: Brief Bioinform. 2025 Jan 2;26(1):bbae694. doi: 10.1093/bib/bbae694 (PMC11695897; doi:10.1093/bib/bbae694)
Supplement: Table_S3_bbae694 [file table_s3_bbae694.xlsx]

## Sheet: Summary
Table S3. Performance results of for GPSD predictors.
Sheet	Description
Table S3A	Performance results of GPSD predictors.
Table S3B	Performance results of GPSD&BERT&GPT predictors.

## Sheet: Table S3A
Table S3A. Performance results of 10-fold cross-validation for GPSD predictors, along with results for 25 predictors with more than 30 sites and leave-one-out (LOO) analysis for other predictors. a. Size of positive data set.
Predictor	Pos.a	Family tree	AUC	Threshold	Cutoff	Specificity	Sensitivity	Accuracy	MCC
General_ST	2911	General_ST/	0.930196	High	0.353276	0.980001	1	0.980299	0.649512
				Medium	0.187405	0.940004	1	0.940897	0.434939
				Low	0.151608	0.900006	1	0.901495	0.343784
General_Y	235	General_Y/	0.866062	High	0.485482	0.950005	1	0.95119	0.557318
				Medium	0.476911	0.90001	1	0.902381	0.419382
				Low	0.471764	0.850015	1	0.853571	0.344176
PPP	2745	PPP/	0.966963	High	0.496505	0.980001	0.984283	0.980045	0.570424
				Medium	0.481189	0.940004	0.988212	0.940498	0.367603
				Low	0.468003	0.900006	0.990177	0.90093	0.287562
PP1	1280	PPP/PP1	0.982884	High	0.269504	0.980001	1	0.98008	0.401907
				Medium	0.245606	0.940004	1	0.94024	0.240876
				Low	0.224716	0.900006	1	0.900399	0.184865
PPP1CA	134	PPP/PP1/PPP1CA	0.955404	High	0.446	0.980001	1	0.980056	0.342878
				Medium	0.443291	0.940004	1	0.940167	0.20213
				Low	0.441594	0.900006	1	0.900278	0.154551
PPP1CB	105	PPP/PP1/PPP1CB	0.989256	High	0.219859	0.980001	1	0.980044	0.307534
				Medium	0.213311	0.940004	1	0.940132	0.179773
				Low	0.211244	0.900006	1	0.900219	0.137204
PPP1CC	116	PPP/PP1/PPP1CC	0.977919	High	0.102575	0.980001	1	0.980048	0.32162
				Medium	0.0990409	0.940004	1	0.940145	0.188616
				Low	0.0986723	0.900006	1	0.900242	0.144054
PP2A	1505	PPP/PP2A	0.966752	High	0.214136	0.980001	1	0.980048	0.32162
				Medium	0.202734	0.940004	1	0.940145	0.188616
				Low	0.19212	0.900006	1	0.900242	0.144054
PPP2CA	194	PPP/PP2A/PPP2CA	0.958641	High	0.40855	0.980001	1	0.98008	0.401907
				Medium	0.408176	0.940004	1	0.94024	0.240876
				Low	0.407838	0.900006	1	0.900399	0.184865
PPP2CB	175	PPP/PP2A/PPP2CB	0.954692	High	0.428377	0.980001	1	0.98008	0.401907
				Medium	0.427008	0.940004	1	0.94024	0.240876
				Low	0.426252	0.900006	1	0.900399	0.184865
PP2B	93	PPP/PP2B	0.959395	High	0.254698	0.980001	1	0.980039	0.291037
				Medium	0.22031	0.940004	1	0.940117	0.169522
				Low	0.208922	0.900006	1	0.900195	0.12928
PPP3CA	83	PPP/PP2B/PPP3CA	0.977279	High	0.150353	0.980001	1	0.980035	0.276232
				Medium	0.138157	0.940004	1	0.940105	0.160413
				Low	0.130638	0.900006	1	0.900175	0.122254
PPP3CB	61	PPP/PP2B/PPP3CB	0.983585	High	0.0434057	0.980001	1	0.980026	0.239292
				Medium	0.0423082	0.940004	1	0.940078	0.138021
				Low	0.0419834	0.900006	1	0.90013	0.105038
PPP3CC	82	PPP/PP2B/PPP3CC	0.975105	High	0.117029	0.980001	1	0.980035	0.274692
				Medium	0.101559	0.940004	1	0.940104	0.15947
				Low	0.0975487	0.900006	1	0.900173	0.121528
PP4	20	PPP/PP4	0.944997	High	0.149511	0.980001	1	0.980009	0.139791
				Medium	0.149511	0.947511	1	0.947532	0.085373
				Low	0.149511	0.900026	1	0.900085	0.072666
PPP4C	19	PPP/PP4/PPP4C	0.984154	High	0.25907	0.980001	1	0.980009	0.136319
				Medium	0.25907	0.940004	1	0.940027	0.0775728
				Low	0.25907	0.918479	1	0.918511	0.0658377
PP5	29	PPP/PP5	0.957409	High	0.418742	0.980001	1	0.980013	0.16758
				Medium	0.418566	0.940004	1	0.940039	0.0956757
				Low	0.41856	0.900006	1	0.900065	0.0726578
PPP5C	8	PPP/PP5/PPP5C	0.937438	High	0.391107	0.980001	1	0.980004	0.088945
				Medium	0.391107	0.940004	1	0.940013	0.0504294
				Low	0.391107	0.899986	1	0.900002	0.0382388
PP6	7	PPP/PP6	0.928355	High	0.365089	0.980001	1	0.980004	0.0832424
				Medium	0.365089	0.940004	1	0.940012	0.0471804
				Low	0.365089	0.900006	1	0.90002	0.0357768
PPP6C	4	PPP/PP6/PPP6C	0.874997	High	0.396586	0.980001	1	0.980003	0.0630209
				Medium	0.396586	0.940004	1	0.940009	0.0356831
				Low	0.396586	0.900006	1	0.900014	0.0270529
Classical PTP	8	Classical PTP	0.93627	High	0.38685	0.980001	1	0.980003	0.0630209
				Medium	0.345343	0.940004	1	0.940009	0.0356831
				Low	0.315376	0.900006	1	0.900014	0.0270529
NRPTP	7	Classical PTP/NRPTP	0.851532	High	0.416573	0.980001	1	0.980004	0.0832424
				Medium	0.416573	0.940004	1	0.940012	0.0471804
				Low	0.416573	0.900006	1	0.90002	0.0357768
Classical PTP_Y	163	Classical PTP_Y	0.977419	High	0.496229	0.950005	1	0.951064	0.535745
				Medium	0.360086	0.90001	1	0.902129	0.40019
				Low	0.326997	0.850015	1	0.853193	0.327407
NRPTP	163	Classical PTP_Y/NRPTP	0.984041	High	0.283213	0.950005	1	0.95082	0.486224
				Medium	0.146242	0.90001	1	0.901639	0.357632
				Low	0.0914375	0.850015	1	0.852459	0.290749
PTPN1	64	Classical PTP_Y/NRPTP/PTPN1	0.9841	High	0.353628	0.950005	1	0.950328	0.330686
				Medium	0.229749	0.90001	1	0.900656	0.234441
				Low	0.173844	0.850015	1	0.850984	0.18795
PTPN2	28	Classical PTP_Y/NRPTP/PTPN2	0.953268	High	0.467369	0.950005	1	0.950328	0.330686
				Medium	0.461203	0.90001	1	0.900656	0.234441
				Low	0.458896	0.850015	1	0.850984	0.18795
PTPN3	6	Classical PTP_Y/NRPTP/PTPN3	0.91659	High	0.357081	0.950005	1	0.950036	0.106985
				Medium	0.336846	0.90001	1	0.900071	0.0738553
				Low	0.336774	0.850015	1	0.850107	0.0586631
PTPN6	21	Classical PTP_Y/NRPTP/PTPN6	0.92855	High	0.342735	0.950005	1	0.950112	0.197203
				Medium	0.331259	0.90001	1	0.900223	0.137136
				Low	0.330775	0.850015	1	0.850335	0.109197
PTPN9	3	Classical PTP_Y/NRPTP/PTPN9	0.888697	High	0.399626	0.950005	1	0.95002	0.0758789
				Medium	0.399626	0.90001	1	0.900041	0.0523029
				Low	0.399626	0.850015	1	0.850061	0.0415231
PTPN11	54	Classical PTP_Y/NRPTP/PTPN11	0.945222	High	0.35011	0.950005	1	0.950278	0.306523
				Medium	0.33868	0.90001	1	0.900556	0.216382
				Low	0.336268	0.850015	1	0.850834	0.173207
PTPN12	12	Classical PTP_Y/NRPTP/PTPN12	0.941808	High	0.00110874	0.950005	1	0.950278	0.306523
				Medium	0.00105573	0.90001	1	0.900556	0.216382
				Low	0.00105398	0.850015	1	0.850834	0.173207
PTPN13	4	Classical PTP_Y/NRPTP/PTPN13	0.874936	High	0.382887	0.950005	1	0.950025	0.087529
				Medium	0.382839	0.90001	1	0.900051	0.0603636
				Low	0.382839	0.850015	1	0.850076	0.0479306
PTPN18	4	Classical PTP_Y/NRPTP/PTPN18	0.875013	High	0.366869	0.950005	1	0.950025	0.087529
				Medium	0.362406	0.90001	1	0.900051	0.0603636
				Low	0.357393	0.850015	1	0.850076	0.0479306
PTPN22	6	Classical PTP_Y/NRPTP/PTPN22	0.91659	High	0.346052	0.950005	1	0.950036	0.106985
				Medium	0.345965	0.90001	1	0.900071	0.0738553
				Low	0.345934	0.850015	1	0.850107	0.0586631
RPTP	79	Classical PTP_Y/RPTP	0.949357	High	0.162267	0.950005	1	0.950403	0.362542
				Medium	0.158551	0.90001	1	0.900806	0.258625
				Low	0.158347	0.850015	1	0.85121	0.207808
PTPN5	11	Classical PTP_Y/RPTP/PTPN5	0.918089	High	0.353754	0.950005	1	0.950061	0.144137
				Medium	0.344524	0.90001	1	0.900122	0.099749
				Low	0.344064	0.850015	1	0.850183	0.0792965
PTPRA	9	Classical PTP_Y/RPTP/PTPRA	0.993643	High	0.447349	0.950005	1	0.950051	0.130637
				Medium	0.3117	0.90001	1	0.900102	0.0903172
				Low	0.307386	0.850015	1	0.850152	0.0717747
PTPRB	7	Classical PTP_Y/RPTP/PTPRB	0.92855	High	0.438257	0.950005	1	0.950041	0.115441
				Medium	0.438224	0.90001	1	0.900081	0.0797326
				Low	0.438224	0.850015	1	0.850122	0.063342
PTPRC	16	Classical PTP_Y/RPTP/PTPRC	0.937557	High	0.277899	0.950005	1	0.950086	0.172978
				Medium	0.206883	0.90001	1	0.900172	0.120001
				Low	0.20681	0.850015	1	0.850259	0.0954748
PTPRE	7	Classical PTP_Y/RPTP/PTPRE	0.928375	High	0.295406	0.950005	1	0.950041	0.115441
				Medium	0.292187	0.90001	1	0.900081	0.0797326
				Low	0.2921	0.850015	1	0.850122	0.063342
PTPRJ	19	Classical PTP_Y/RPTP/PTPRJ	0.952802	High	0.00136241	0.950005	0.894737	0.949899	0.16743
				Medium	0.000876364	0.90001	0.894737	0.9	0.115403
				Low	0.00071115	0.850015	0.894737	0.850101	0.0911157
PTPRK	6	Classical PTP_Y/RPTP/PTPRK	0.916607	High	0.349334	0.950005	1	0.950036	0.106985
				Medium	0.349315	0.90001	1	0.900071	0.0738553
				Low	0.349314	0.850015	1	0.850107	0.0586631
PTPRR	3	Classical PTP_Y/RPTP/PTPRR	0.888765	High	0.000117185	0.950005	1	0.95002	0.0758789
				Medium	0.000117185	0.90001	1	0.900041	0.0523029
				Low	0.000117185	0.850015	1	0.850061	0.0415231
PTPRT	4	Classical PTP_Y/RPTP/PTPRT	0.874987	High	0.27487	0.950005	1	0.95002	0.0758789
				Medium	0.274869	0.90001	1	0.900041	0.0523029
				Low	0.274869	0.850015	1	0.850061	0.0415231
PTPRZ1	9	Classical PTP_Y/RPTP/PTPRZ1	0.943998	High	0.41189	0.950005	1	0.950051	0.130637
				Medium	0.411666	0.90001	1	0.900102	0.0903172
				Low	0.411662	0.850015	1	0.850152	0.0717747
DSP	79	DSP	0.972113	High	0.50585	0.980001	1	0.980033	0.270001
				Medium	0.435884	0.940004	1	0.9401	0.156603
				Low	0.418852	0.900006	1	0.900167	0.11932
aDSP	4	DSP/aDSP	0.874957	High	0.398572	0.980022	1	0.980054	0.270131
				Medium	0.398572	0.940024	1	0.94012	0.156631
				Low	0.398572	0.899986	1	0.900146	0.119306
CDC14	46	DSP/CDC14	0.981269	High	0.402043	0.980001	1	0.98002	0.209307
				Medium	0.40198	0.940004	1	0.94006	0.120156
				Low	0.40198	0.900006	1	0.9001	0.0913518
CDC14A	41	DSP/CDC14/CDC14A	0.956843	High	0.211172	0.980001	1	0.98002	0.209307
				Medium	0.151499	0.940004	1	0.94006	0.120156
				Low	0.131928	0.900006	1	0.9001	0.0913518
CDC14B	10	DSP/CDC14/CDC14B	0.917146	High	0.489431	0.980001	1	0.980005	0.0993433
				Medium	0.481159	0.940004	1	0.940016	0.0563628
				Low	0.479992	0.900006	1	0.900026	0.0427484
MKP	8	DSP/MKP	0.93744	High	0.424819	0.980001	1	0.980004	0.088945
				Medium	0.424819	0.940004	1	0.940013	0.0504294
				Low	0.424818	0.900006	1	0.900022	0.0382431
DUSP6	3	DSP/MKP/DUSP6	0.816139	High	0.279121	0.980001	1	0.980002	0.0546054
				Medium	0.27635	0.940004	1	0.940007	0.0309077
				Low	0.274933	0.900006	1	0.900012	0.0234309
PRL	4	DSP/PRL	0.869688	High	0.334619	0.980001	1	0.980003	0.0630209
				Medium	0.334619	0.940004	1	0.940009	0.0356831
				Low	0.334619	0.900006	1	0.900014	0.0270529
PTP4A3	3	DSP/PRL/PTP4A3	0.814213	High	0.393262	0.980001	1	0.980003	0.0630209
				Medium	0.393249	0.940004	1	0.940009	0.0356831
				Low	0.393244	0.900006	1	0.900014	0.0270529
PTEN	11	DSP/PTEN	0.918161	High	2.47573e-05	0.979981	1	0.979985	0.104086
				Medium	2.47573e-05	0.939983	1	0.939997	0.0590932
				Low	2.47573e-05	0.898969	1	0.898991	0.0445743
PTEN	11	DSP/PTEN/PTEN	0.917482	High	0.39568	0.980001	1	0.980006	0.10414
				Medium	0.383187	0.940004	1	0.940017	0.0591038
				Low	0.382878	0.90082	1	0.900842	0.0450338
SSH	6	DSP/SSH	0.916536	High	0.211117	0.980001	1	0.980004	0.0771065
				Medium	0.211117	0.940004	1	0.940011	0.0436879
				Low	0.211117	0.900006	1	0.900018	0.0331262
SSH1	6	DSP/SSH/SSH1	0.915061	High	0.375897	0.980001	1	0.980004	0.0771065
				Medium	0.371128	0.940004	1	0.940011	0.0436879
				Low	0.367946	0.900006	1	0.900018	0.0331262
DSP_Y	22	DSP_Y	0.926144	High	0.294032	0.950005	1	0.950117	0.201647
				Medium	0.202189	0.90001	1	0.900233	0.140293
				Low	0.136651	0.850015	1	0.85035	0.11173
aDSP	12	DSP_Y/aDSP	0.924965	High	0.249985	0.950005	1	0.950066	0.150397
				Medium	0.249977	0.90001	1	0.900132	0.104132
				Low	0.249976	0.850015	1	0.850198	0.0827947
DUSP3	9	DSP_Y/aDSP/DUSP3	0.944337	High	0.490219	0.950005	1	0.950051	0.130637
				Medium	0.490074	0.90001	1	0.900102	0.0903172
				Low	0.490048	0.850015	1	0.850152	0.0717747
MKP	3	DSP_Y/MKP	0.833181	High	0.0564777	0.950005	1	0.95002	0.0758789
				Medium	0.0558186	0.90001	1	0.900041	0.0523029
				Low	0.0555996	0.850015	1	0.850061	0.0415231
PRL	4	DSP_Y/PRL	0.874962	High	0.117538	0.950005	1	0.95002	0.0758789
				Medium	0.117523	0.90001	1	0.900041	0.0523029
				Low	0.117522	0.850015	1	0.850061	0.0415231
PTP4A2	3	DSP_Y/PRL/PTP4A2	0.887003	High	0.330669	0.950005	1	0.95002	0.0758789
				Medium	0.320157	0.90001	1	0.900041	0.0523029
				Low	0.319309	0.850015	1	0.850061	0.0415231
PTEN	5	DSP_Y/PTEN	0.899787	High	0.342126	0.950005	1	0.95003	0.0977619
				Medium	0.342089	0.90001	1	0.900061	0.0674544
				Low	0.342079	0.850015	1	0.850091	0.0535699
PTEN	5	DSP_Y/PTEN/PTEN	0.899868	High	0.363852	0.950005	1	0.95003	0.0977619
				Medium	0.363851	0.90001	1	0.900061	0.0674544
				Low	0.363851	0.850015	1	0.850091	0.0535699
PPM	103	PPM	0.912068	High	0.564112	0.980001	1	0.980043	0.304872
				Medium	0.454362	0.940004	1	0.940129	0.178111
				Low	0.286938	0.900006	1	0.900215	0.135918
PDP	7	PPM/PDP	0.926608	High	0.249436	0.979981	1	0.979984	0.0831996
				Medium	0.249436	0.939983	1	0.939992	0.0471719
				Low	0.249436	0.899986	1	0.9	0.0357727
PDP1	7	PPM/PDP/PDP1	0.913948	High	0.430491	0.980001	1	0.980004	0.0832424
				Medium	0.426396	0.940004	1	0.940012	0.0471804
				Low	0.425835	0.900006	1	0.90002	0.0357768
PDP2	6	PPM/PDP/PDP2	0.916634	High	0.36534	0.980001	1	0.980004	0.0771065
				Medium	0.365337	0.940004	1	0.940011	0.0436879
				Low	0.365337	0.900006	1	0.900018	0.0331262
PP2C	96	PPM/PP2C	0.94528	High	0.266792	0.980001	1	0.98004	0.295283
				Medium	0.257007	0.940004	1	0.940121	0.17215
				Low	0.254501	0.900006	1	0.900201	0.131309
PHLPP1	11	PPM/PP2C/PHLPP1	0.918122	High	0.389607	0.980001	1	0.980006	0.10414
				Medium	0.384298	0.940004	1	0.940017	0.0591038
				Low	0.384283	0.899986	1	0.900008	0.0448253
PHLPP2	11	PPM/PP2C/PHLPP2	0.913636	High	0.409113	0.979961	1	0.979945	0.10398
				Medium	0.409113	0.939963	1	0.939976	0.0590825
				Low	0.409113	0.899986	1	0.900008	0.0448253
PPM1A	21	PPM/PP2C/PPM1A	0.971412	High	0.350246	0.980001	1	0.98001	0.143171
				Medium	0.349768	0.945069	1	0.945093	0.0854038
				Low	0.349764	0.899559	1	0.899622	0.0749212
PPM1B	13	PPM/PP2C/PPM1B	0.930747	High	0.370593	0.983989	1	0.983999	0.193108
				Medium	0.370593	0.963197	1	0.96322	0.127388
				Low	0.370593	0.901003	1	0.901065	0.0755229
PPM1D	31	PPM/PP2C/PPM1D	0.941688	High	0.425043	0.983785	1	0.983796	0.191918
				Medium	0.41455	0.940004	1	0.940041	0.0988866
				Low	0.414172	0.900006	1	0.900069	0.0751063
PPM1F	7	PPM/PP2C/PPM1F	0.912727	High	0.366326	0.979961	1	0.979963	0.0831567
				Medium	0.366326	0.940004	1	0.940012	0.0471804
				Low	0.366305	0.899986	1	0.9	0.0357727
PPM1G	7	PPM/PP2C/PPM1G	0.928361	High	0.39225	0.980001	1	0.980004	0.0832424
				Medium	0.391303	0.940004	1	0.940012	0.0471804
				Low	0.391278	0.900006	1	0.90002	0.0357768
PPM1H	3	PPM/PP2C/PPM1H	0.928563	High	0.153285	0.980001	0.666667	0.979982	0.0360501
				Medium	0.130541	0.940004	0.666667	0.939987	0.0199508
				Low	0.120314	0.900006	0.666667	0.899992	0.0147542
Asp-Based PSP	49	Asp-Based PSP	0.925552	High	0.494956	0.980001	1	0.980021	0.213602
				Medium	0.376133	0.940004	1	0.940062	0.122699
				Low	0.362252	0.900006	1	0.900104	0.0932978
CIN	10	Asp-Based PSP/CIN	0.923913	High	0.282335	0.980001	1	0.980005	0.0993433
				Medium	0.282329	0.940004	1	0.940016	0.0563628
				Low	0.282329	0.900006	1	0.900026	0.0427484
PDXP	10	Asp-Based PSP/CIN/PDXP	0.909999	High	0.369003	0.988912	1	0.988914	0.133485
				Medium	0.369002	0.940004	1	0.940016	0.0563628
				Low	0.369002	0.901125	1	0.901145	0.0430158
FCP	39	Asp-Based PSP/FCP	0.973642	High	4.71681e-06	0.988912	1	0.988914	0.133485
				Medium	4.71408e-06	0.940004	1	0.940016	0.0563628
				Low	4.71407e-06	0.901125	1	0.901145	0.0430158
CTDP1	3	Asp-Based PSP/FCP/CTDP1	0.945788	High	0.355279	0.980001	1	0.980002	0.0546054
				Medium	0.349864	0.940004	1	0.940007	0.0309077
				Low	0.349838	0.900006	1	0.900012	0.0234309
CTDSP1	18	Asp-Based PSP/FCP/CTDSP1	0.949514	High	0.397778	0.99762	1	0.997621	0.364714
				Medium	0.372385	0.940004	1	0.940026	0.0755166
				Low	0.372385	0.905255	1	0.90529	0.0590379
CTDSP2	13	Asp-Based PSP/FCP/CTDSP2	0.930759	High	0.343183	0.99762	1	0.997621	0.364714
				Medium	0.32502	0.940004	1	0.940026	0.0755166
				Low	0.324417	0.905255	1	0.90529	0.0590379
CTDSPL	15	Asp-Based PSP/FCP/CTDSPL	0.93806	High	0.403167	0.980001	1	0.980007	0.121365
				Medium	0.386288	0.940004	1	0.940022	0.0689718
				Low	0.381713	0.900006	1	0.900037	0.0523293
CTDSPL2	15	Asp-Based PSP/FCP/CTDSPL2	0.979746	High	0.53005	0.980083	1	0.980089	0.121614
				Medium	0.476924	0.940411	1	0.940429	0.0692206
				Low	0.476924	0.90021	1	0.90024	0.0523884
UBLCP1	8	Asp-Based PSP/FCP/UBLCP1	0.93726	High	0.430001	0.979757	1	0.979763	0.120627
				Medium	0.429371	0.939943	1	0.939961	0.0689346
				Low	0.429371	0.899945	1	0.899976	0.0523116
Asp-Based PTP	5	Asp-Based PTP	0.916648	High	0.5443	0.980001	1	0.980004	0.0771065
				Medium	0.396154	0.940004	1	0.940011	0.0436879
				Low	0.396138	0.900006	1	0.900018	0.0331262
EYA	4	Asp-Based PTP/EYA	0.873489	High	0.423906	0.980022	1	0.980024	0.0771463
				Medium	0.423906	0.939983	1	0.939991	0.0436801
				Low	0.423906	0.899986	1	0.899998	0.0331225
CDC25	8	CDC25	0.935993	High	0.355245	0.980001	1	0.980004	0.088945
				Medium	0.354531	0.939963	1	0.939973	0.0504113
				Low	0.35431	0.899314	1	0.899331	0.038097
CDC25	8	CDC25/CDC25	0.874967	High	0.000170293	0.980001	1	0.980004	0.088945
				Medium	0.000170293	0.940004	1	0.940013	0.0504294
				Low	0.000170293	0.900006	1	0.900022	0.0382431
CDC25A	8	CDC25/CDC25/CDC25A	0.936873	High	0.558976	0.980001	1	0.980004	0.088945
				Medium	0.414109	0.940004	1	0.940013	0.0504294
				Low	0.413877	0.899945	1	0.899961	0.0382301
CDC25B	5	CDC25/CDC25/CDC25B	0.898869	High	0.423904	0.98051	1	0.980513	0.090112
				Medium	0.423904	0.940512	1	0.940522	0.0506577
				Low	0.423904	0.90021	1	0.900226	0.0382863
CDC25C	5	CDC25/CDC25/CDC25C	0.9156	High	0.43341	0.980245	1	0.980249	0.0894996
				Medium	0.431921	0.939963	1	0.939973	0.0504113
				Low	0.431921	0.899192	1	0.899209	0.0380714
PSP-Other	8	PSP-Other	0.937318	High	0.0116912	0.980001	1	0.980004	0.088945
				Medium	0.0102634	0.940004	1	0.940013	0.0504294
				Low	0.00973428	0.899945	1	0.899961	0.0382301
RPAP2	8	PSP-Other/RPAP2	0.937438	High	0.403083	0.980001	1	0.980004	0.088945
				Medium	0.356227	0.940004	1	0.940013	0.0504294
				Low	0.35622	0.899945	1	0.899961	0.0382301
RPAP2	8	PSP-Other/RPAP2/RPAP2	0.936967	High	0.633867	0.980103	1	0.980106	0.0891748
				Medium	0.444043	0.940187	1	0.940196	0.0505113
				Low	0.443041	0.900189	1	0.900189	0.038282
PTP-Other	8	PTP-Other	0.999647	High	0.261735	0.980001	1	0.980004	0.088945
				Medium	0.205273	0.940004	1	0.940013	0.0504294
				Low	0.199027	0.900006	1	0.900022	0.0382431
SSU72	8	PTP-Other/SSU72	0.937354	High	0.00153832	0.979981	1	0.979984	0.0888992
				Medium	7.24785e-05	0.939983	1	0.939993	0.0504204
				Low	7.24785e-05	0.899986	1	0.900002	0.0382388
SSU72	8	PTP-Other/SSU72/SSU72	0.937428	High	0.389641	0.980001	1	0.980004	0.088945
				Medium	0.389641	0.940004	1	0.940013	0.0504294
				Low	0.389641	0.900006	1	0.900022	0.0382431
His-Based PTP	5	His-Based PTP	0.899909	High	0.48739	0.949903	1	0.949929	0.0976585
				Medium	0.442829	0.900823	1	0.900873	0.0677595
				Low	0.442542	0.872777	1	0.872842	0.0589209
TULA	5	His-Based PTP/TULA	0.89997	High	0.537109	0.949903	1	0.949929	0.0976585
				Medium	0.346723	0.910172	1	0.910217	0.0715477
				Low	0.346529	0.84971	1	0.849787	0.0535061
UBASH3B	5	His-Based PTP/TULA/UBASH3B	0.89999	High	0.0658951	0.950005	1	0.95003	0.0977619
				Medium	0.0524433	0.90001	1	0.900061	0.0674544
				Low	0.0496384	0.850015	1	0.850091	0.0535699

## Sheet: Table S3B
Table S3B. Performance results of 10-fold cross-validation for GPSD&BERT&GPT predictors, along with results for 25 predictors with more than 30 sites and leave-one-out (LOO) analysis for other predictors. a. Size of positive data set.
Predictor	Pos.a	Family tree	AUC	Threshold	Cutoff	Specificity	Sensitivity	Accuracy	MCC
General_ST	2911	General_ST/	0.941544	High	0.190614	0.980001	0.998654	0.980279	0.648801
				Medium	0.0887082	0.940004	1	0.940897	0.434939
				Low	0.0665134	0.900006	1	0.901495	0.343784
General_Y	235	General_Y/	0.872447	High	0.484752	0.950005	1	0.95119	0.557318
				Medium	0.476205	0.90001	1	0.902381	0.419382
				Low	0.471016	0.850015	1	0.853571	0.344176
PPP	2745	PPP/	0.979212	High	0.469757	0.980001	1	0.980206	0.578213
				Medium	0.456257	0.940004	1	0.940619	0.371973
				Low	0.444625	0.900006	1	0.901031	0.290618
PP1	1280	PPP/PP1	0.985123	High	0.269172	0.980001	1	0.98008	0.401907
				Medium	0.245538	0.940004	1	0.94024	0.240876
				Low	0.224693	0.900006	1	0.900399	0.184865
PPP1CA	134	PPP/PP1/PPP1CA	0.985558	High	0.439399	0.980001	1	0.980056	0.342878
				Medium	0.436793	0.940004	1	0.940167	0.20213
				Low	0.435828	0.900006	1	0.900278	0.154551
PPP1CB	105	PPP/PP1/PPP1CB	0.998932	High	0.208861	0.980001	1	0.980044	0.307534
				Medium	0.206111	0.940004	1	0.940132	0.179773
				Low	0.203381	0.900006	1	0.900219	0.137204
PPP1CC	116	PPP/PP1/PPP1CC	0.996222	High	0.095137	0.980001	1	0.980048	0.32162
				Medium	0.0910713	0.940004	1	0.940145	0.188616
				Low	0.089552	0.900006	1	0.900242	0.144054
PP2A	1505	PPP/PP2A	0.98149	High	0.21655	0.980001	1	0.980112	0.46219
				Medium	0.203693	0.940004	1	0.940336	0.28269
				Low	0.192853	0.900006	1	0.90056	0.218
PPP2CA	194	PPP/PP2A/PPP2CA	0.996198	High	0.408551	0.980001	1	0.98008	0.401907
				Medium	0.408175	0.940004	1	0.94024	0.240876
				Low	0.407836	0.900006	1	0.900399	0.184865
PPP2CB	175	PPP/PP2A/PPP2CB	0.985576	High	0.428375	0.980001	1	0.980072	0.384838
				Medium	0.427006	0.940004	1	0.940217	0.229471
				Low	0.42625	0.900006	1	0.900361	0.175907
PP2B	93	PPP/PP2B	0.987712	High	0.254904	0.980001	1	0.980039	0.291037
				Medium	0.220427	0.940004	1	0.940117	0.169522
				Low	0.208967	0.900006	1	0.900195	0.12928
PPP3CA	83	PPP/PP2B/PPP3CA	0.998719	High	0.150361	0.980001	1	0.980035	0.276232
				Medium	0.13815	0.940004	1	0.940105	0.160413
				Low	0.130631	0.900006	1	0.900175	0.122254
PPP3CB	61	PPP/PP2B/PPP3CB	0.999993	High	0.0434061	0.980001	1	0.980026	0.239292
				Medium	0.0423088	0.940004	1	0.940078	0.138021
				Low	0.0419834	0.900006	1	0.90013	0.105038
PPP3CC	82	PPP/PP2B/PPP3CC	0.995347	High	0.117031	0.980001	1	0.980035	0.274692
				Medium	0.101596	0.940004	1	0.940104	0.15947
				Low	0.0975707	0.900006	1	0.900173	0.121528
PP4	20	PPP/PP4	0.958545	High	0.407565	0.980001	1	0.980009	0.139791
				Medium	0.407565	0.940004	1	0.940028	0.0795746
				Low	0.407565	0.900006	1	0.900047	0.060394
PPP4C	19	PPP/PP4/PPP4C	0.999941	High	0.25907	0.980001	1	0.980009	0.136319
				Medium	0.25907	0.940004	1	0.940027	0.0775728
				Low	0.25907	0.900006	1	0.900045	0.0588708
PP5	29	PPP/PP5	0.99841	High	0.418742	0.980001	1	0.980013	0.16758
				Medium	0.418566	0.940004	1	0.940039	0.0956757
				Low	0.41856	0.900006	1	0.900065	0.0726578
PPP5C	8	PPP/PP5/PPP5C	0.996173	High	0.391108	0.980001	1	0.980004	0.088945
				Medium	0.391108	0.940004	1	0.940013	0.0504294
				Low	0.391108	0.900006	1	0.900022	0.0382431
PP6	7	PPP/PP6	0.999613	High	0.365089	0.980001	1	0.980004	0.0832424
				Medium	0.365089	0.940004	1	0.940012	0.0471804
				Low	0.365089	0.900006	1	0.90002	0.0357768
PPP6C	4	PPP/PP6/PPP6C	0.99998	High	0.000623155	0.980001	1	0.980003	0.0630209
				Medium	0.000623153	0.940004	1	0.940009	0.0356831
				Low	0.000623153	0.900006	1	0.900014	0.0270529
Classical PTP	8	Classical PTP	0.997582	High	0.00320918	0.980001	1	0.980004	0.088945
				Medium	0.00320881	0.940004	1	0.940013	0.0504294
				Low	0.00320878	0.900006	1	0.900022	0.0382431
NRPTP	7	Classical PTP/NRPTP	0.851667	High	0.416853	0.980001	1	0.980004	0.0833424
				Medium	0.416853	0.940004	1	0.940012	0.0472804
				Low	0.416853	0.900006	1	0.90002	0.0358768
Classical PTP_Y	163	Classical PTP_Y	0.988622	High	0.32662	0.950005	1	0.951064	0.535745
				Medium	0.323144	0.90001	1	0.902129	0.40019
				Low	0.321619	0.850015	1	0.853193	0.327407
NRPTP	163	Classical PTP_Y/NRPTP	0.987833	High	0.305166	0.950005	1	0.95082	0.486224
				Medium	0.199793	0.90001	1	0.901639	0.357632
				Low	0.150205	0.850015	1	0.852459	0.290749
PTPN1	64	Classical PTP_Y/NRPTP/PTPN1	0.999816	High	0.0839491	0.950005	1	0.950328	0.330686
				Medium	0.0749834	0.90001	1	0.900656	0.234441
				Low	0.073307	0.850015	1	0.850984	0.18795
PTPN2	28	Classical PTP_Y/NRPTP/PTPN2	0.956781	High	0.0598296	0.950005	1	0.950147	0.226173
				Medium	0.057567	0.90001	1	0.900294	0.157802
				Low	0.0571	0.850015	1	0.850441	0.125796
PTPN3	6	Classical PTP_Y/NRPTP/PTPN3	0.999932	High	0.000294805	0.950005	1	0.950036	0.106985
				Medium	0.00029479	0.90001	1	0.900071	0.0738553
				Low	0.000294785	0.850015	1	0.850107	0.0586631
PTPN6	21	Classical PTP_Y/NRPTP/PTPN6	0.994735	High	1.77108e-05	0.950005	0.952381	0.95001	0.187491
				Medium	1.30284e-05	0.90001	0.952381	0.900122	0.129937
				Low	1.2058e-05	0.850015	0.952381	0.850233	0.103108
PTPN9	3	Classical PTP_Y/NRPTP/PTPN9	0.999661	High	0.399648	0.950005	1	0.95002	0.0758789
				Medium	0.399625	0.90001	1	0.900041	0.0523029
				Low	0.399615	0.850015	1	0.850061	0.0415231
PTPN11	54	Classical PTP_Y/NRPTP/PTPN11	0.99873	High	0.331491	0.950005	1	0.950278	0.306523
				Medium	0.330224	0.90001	1	0.900556	0.216382
				Low	0.32978	0.850015	1	0.850834	0.173207
PTPN12	12	Classical PTP_Y/NRPTP/PTPN12	0.974977	High	0.000295669	0.950005	1	0.950066	0.150397
				Medium	0.000295664	0.90001	1	0.900132	0.104132
				Low	0.000295659	0.850015	1	0.850198	0.0827947
PTPN13	4	Classical PTP_Y/NRPTP/PTPN13	0.999949	High	0.38284	0.950005	1	0.950025	0.087529
				Medium	0.382839	0.90001	1	0.900051	0.0603636
				Low	0.382839	0.850015	1	0.850076	0.0479306
PTPN18	4	Classical PTP_Y/NRPTP/PTPN18	0.999936	High	0.308365	0.950005	1	0.950025	0.087529
				Medium	0.303449	0.90001	1	0.900051	0.0603636
				Low	0.300354	0.850015	1	0.850076	0.0479306
PTPN22	6	Classical PTP_Y/NRPTP/PTPN22	0.999881	High	0.186811	0.950005	1	0.950036	0.106985
				Medium	0.186808	0.90001	1	0.900071	0.0738553
				Low	0.186808	0.850015	1	0.850107	0.0586631
RPTP	79	Classical PTP_Y/RPTP	0.964086	High	0.158248	0.950005	1	0.950403	0.362542
				Medium	0.151639	0.90001	1	0.900806	0.258625
				Low	0.149966	0.850015	1	0.85121	0.207808
PTPN5	11	Classical PTP_Y/RPTP/PTPN5	0.999686	High	0.343531	0.950005	1	0.950061	0.144137
				Medium	0.343434	0.90001	1	0.900122	0.099749
				Low	0.343409	0.850015	1	0.850183	0.0792965
PTPRA	9	Classical PTP_Y/RPTP/PTPRA	0.993914	High	0.283296	0.950005	0.444444	0.949543	0.0544995
				Medium	0.282832	0.90001	0.444444	0.899594	0.034644
				Low	0.282647	0.850015	0.444444	0.849645	0.0248985
PTPRB	7	Classical PTP_Y/RPTP/PTPRB	0.999898	High	0.428873	0.950005	1	0.950041	0.115441
				Medium	0.428872	0.90001	1	0.900081	0.0797326
				Low	0.428872	0.850015	1	0.850122	0.063342
PTPRC	16	Classical PTP_Y/RPTP/PTPRC	0.998431	High	0.327	0.950005	1	0.950086	0.172978
				Medium	0.326663	0.90001	1	0.900172	0.120001
				Low	0.326618	0.850015	1	0.850259	0.0954748
PTPRE	7	Classical PTP_Y/RPTP/PTPRE	0.999681	High	0.198115	0.950005	1	0.950041	0.115441
				Medium	0.198082	0.90001	1	0.900081	0.0797326
				Low	0.198077	0.850015	1	0.850122	0.063342
PTPRJ	19	Classical PTP_Y/RPTP/PTPRJ	0.999743	High	0.300586	0.950005	1	0.950101	0.187944
				Medium	0.300435	0.90001	1	0.900203	0.130572
				Low	0.300399	0.850015	1	0.850304	0.103937
PTPRK	6	Classical PTP_Y/RPTP/PTPRK	0.999881	High	0.211415	0.950005	1	0.950036	0.106985
				Medium	0.211412	0.90001	1	0.900071	0.0738553
				Low	0.211411	0.850015	1	0.850107	0.0586631
PTPRR	3	Classical PTP_Y/RPTP/PTPRR	0.999797	High	0.362184	0.950005	1	0.95002	0.0758789
				Medium	0.362183	0.90001	1	0.900041	0.0523029
				Low	0.362183	0.850015	1	0.850061	0.0415231
PTPRT	4	Classical PTP_Y/RPTP/PTPRT	0.999898	High	0.274873	0.950005	1	0.950025	0.087529
				Medium	0.274872	0.90001	1	0.900051	0.0603636
				Low	0.27487	0.850015	1	0.850076	0.0479306
PTPRZ1	9	Classical PTP_Y/RPTP/PTPRZ1	0.998611	High	0.411573	0.950005	1	0.950051	0.130637
				Medium	0.411519	0.90001	1	0.900102	0.0903172
				Low	0.4115	0.850015	1	0.850152	0.0717747
DSP	79	DSP	0.998384	High	0.308305	0.980001	1	0.980033	0.270001
				Medium	0.030682	0.940004	1	0.9401	0.156603
				Low	0.0262621	0.900006	1	0.900167	0.11932
aDSP	4	DSP/aDSP	0.946077	High	0.398574	0.980001	1	0.980003	0.0630209
				Medium	0.398574	0.940004	1	0.940009	0.0356831
				Low	0.398574	0.900006	1	0.900014	0.0270529
CDC14	46	DSP/CDC14	0.981428	High	0.402047	0.980001	1	0.98002	0.209307
				Medium	0.401988	0.940004	1	0.94006	0.120156
				Low	0.401986	0.900006	1	0.9001	0.0913518
CDC14A	41	DSP/CDC14/CDC14A	0.978224	High	0.122055	0.980001	1	0.980018	0.198087
				Medium	0.118061	0.940004	1	0.940054	0.113533
				Low	0.117731	0.900006	1	0.900089	0.0862877
CDC14B	10	DSP/CDC14/CDC14B	0.937037	High	0.474723	0.980001	1	0.980005	0.0993433
				Medium	0.474478	0.940004	1	0.940016	0.0563628
				Low	0.474444	0.900006	1	0.900026	0.0427484
MKP	8	DSP/MKP	0.999934	High	0.291053	0.980001	1	0.980004	0.088945
				Medium	0.291053	0.940004	1	0.940013	0.0504294
				Low	0.291053	0.900006	1	0.900022	0.0382431
DUSP6	3	DSP/MKP/DUSP6	0.887738	High	0.439771	0.980001	1	0.980002	0.0546054
				Medium	0.439382	0.940004	1	0.940007	0.0309077
				Low	0.439151	0.900006	1	0.900012	0.0234309
PRL	4	DSP/PRL	0.870191	High	0.384431	0.980001	1	0.980003	0.0630209
				Medium	0.384399	0.940004	1	0.940009	0.0356831
				Low	0.384399	0.900006	1	0.900014	0.0270529
PTP4A3	3	DSP/PRL/PTP4A3	0.888193	High	0.3834	0.980001	1	0.980002	0.0546054
				Medium	0.383398	0.940004	1	0.940007	0.0309077
				Low	0.383398	0.900006	1	0.900012	0.0234309
PTEN	11	DSP/PTEN	0.918165	High	2.48848e-05	0.980001	1	0.980006	0.10414
				Medium	2.48388e-05	0.940004	1	0.940017	0.0591038
				Low	2.48199e-05	0.900006	1	0.900028	0.0448303
PTEN	11	DSP/PTEN/PTEN	0.994211	High	0.382878	0.980001	1	0.980006	0.10414
				Medium	0.382863	0.940004	1	0.940017	0.0591038
				Low	0.382863	0.900006	1	0.900028	0.0448303
SSH	6	DSP/SSH	0.999956	High	0.221819	0.980001	1	0.980004	0.0771065
				Medium	0.221819	0.940004	1	0.940011	0.0436879
				Low	0.221819	0.900006	1	0.900018	0.0331262
SSH1	6	DSP/SSH/SSH1	0.940889	High	0.371128	0.980001	1	0.980004	0.0771065
				Medium	0.367516	0.940004	1	0.940011	0.0436879
				Low	0.366503	0.900006	1	0.900018	0.0331262
DSP_Y	22	DSP_Y	0.954028	High	0.299314	0.950005	1	0.950117	0.201647
				Medium	0.298496	0.90001	1	0.900233	0.140293
				Low	0.298259	0.850015	1	0.85035	0.11173
aDSP	12	DSP_Y/aDSP	0.991651	High	0.251081	0.950005	1	0.950066	0.150397
				Medium	0.251075	0.90001	1	0.900132	0.104132
				Low	0.251074	0.850015	1	0.850198	0.0827947
DUSP3	9	DSP_Y/aDSP/DUSP3	0.999898	High	0.276971	0.950005	1	0.950051	0.130637
				Medium	0.276537	0.90001	1	0.900102	0.0903172
				Low	0.276394	0.850015	1	0.850152	0.0717747
MKP	3	DSP_Y/MKP	0.833215	High	0.0561561	0.950005	1	0.95002	0.0758789
				Medium	0.0553687	0.90001	1	0.900041	0.0523029
				Low	0.0551149	0.850015	1	0.850061	0.0415231
PRL	4	DSP_Y/PRL	0.875013	High	0.00395181	0.950005	1	0.950025	0.087529
				Medium	0.00395174	0.90001	1	0.900051	0.0603636
				Low	0.00395173	0.850015	1	0.850076	0.0479306
PTP4A2	3	DSP_Y/PRL/PTP4A2	0.998679	High	0.403593	0.950005	1	0.95002	0.0758789
				Medium	0.403592	0.90001	1	0.900041	0.0523029
				Low	0.403591	0.850015	1	0.850061	0.0415231
PTEN	5	DSP_Y/PTEN	0.999614	High	0.282687	0.950005	1	0.95003	0.0977619
				Medium	0.282547	0.90001	1	0.900061	0.0674544
				Low	0.282435	0.850015	1	0.850091	0.0535699
PTEN	5	DSP_Y/PTEN/PTEN	0.999451	High	0.363864	0.950005	1	0.95003	0.0977619
				Medium	0.363859	0.90001	1	0.900061	0.0674544
				Low	0.363855	0.850015	1	0.850091	0.0535699
PPM	103	PPM	0.942117	High	0.621026	0.980001	1	0.980043	0.304872
				Medium	0.434791	0.940004	1	0.940129	0.178111
				Low	0.314293	0.900006	1	0.900215	0.135918
PDP	7	PPM/PDP	0.976287	High	0.433136	0.980001	1	0.980004	0.0832424
				Medium	0.433048	0.940004	1	0.940012	0.0471804
				Low	0.433047	0.900006	1	0.90002	0.0357768
PDP1	7	PPM/PDP/PDP1	0.971044	High	0.351803	0.980001	1	0.980004	0.0832424
				Medium	0.350943	0.940004	1	0.940012	0.0471804
				Low	0.350791	0.900006	1	0.90002	0.0357768
PDP2	6	PPM/PDP/PDP2	0.999946	High	0.365337	0.980001	1	0.980004	0.0771065
				Medium	0.365337	0.940004	1	0.940011	0.0436879
				Low	0.365337	0.900006	1	0.900018	0.0331262
PP2C	96	PPM/PP2C	0.992567	High	0.266796	0.980001	1	0.98004	0.295283
				Medium	0.257006	0.940004	1	0.940121	0.17215
				Low	0.2545	0.900006	1	0.900201	0.131309
PHLPP1	11	PPM/PP2C/PHLPP1	0.999462	High	0.384283	0.980001	1	0.980006	0.10414
				Medium	0.384282	0.940004	1	0.940017	0.0591038
				Low	0.384282	0.900006	1	0.900028	0.0448303
PHLPP2	11	PPM/PP2C/PHLPP2	0.947997	High	0.409113	0.980001	1	0.980006	0.10414
				Medium	0.409113	0.940004	1	0.940017	0.0591038
				Low	0.409113	0.900006	1	0.900028	0.0448303
PPM1A	21	PPM/PP2C/PPM1A	0.999998	High	0.349764	0.980001	1	0.98001	0.143171
				Medium	0.349764	0.940004	1	0.940029	0.081526
				Low	0.349764	0.900006	1	0.900049	0.0618792
PPM1B	13	PPM/PP2C/PPM1B	0.999787	High	0.370593	0.980001	1	0.980007	0.113098
				Medium	0.370593	0.940004	1	0.94002	0.0642309
				Low	0.370593	0.900006	1	0.900033	0.0487258
PPM1D	31	PPM/PP2C/PPM1D	0.999427	High	0.414172	0.980001	1	0.980014	0.173091
				Medium	0.413051	0.940004	1	0.940041	0.0988866
				Low	0.412922	0.900006	1	0.900069	0.0751063
PPM1F	7	PPM/PP2C/PPM1F	0.913378	High	0.366326	0.980001	1	0.980004	0.0832424
				Medium	0.366305	0.940004	1	0.940012	0.0471804
				Low	0.366305	0.900006	1	0.90002	0.0357768
PPM1G	7	PPM/PP2C/PPM1G	0.999509	High	0.391278	0.980001	1	0.980004	0.0832424
				Medium	0.391269	0.940004	1	0.940012	0.0471804
				Low	0.391268	0.900006	1	0.90002	0.0357768
PPM1H	3	PPM/PP2C/PPM1H	0.999987	High	0.110549	0.980001	0.666667	0.979982	0.0360501
				Medium	0.0920098	0.940004	0.666667	0.939987	0.0199508
				Low	0.0827087	0.900006	0.666667	0.899992	0.0147542
Asp-Based PSP	49	Asp-Based PSP	0.979085	High	0.0767142	0.980001	1	0.980021	0.213602
				Medium	0.0712614	0.940004	1	0.940062	0.122699
				Low	0.0708532	0.900006	1	0.900104	0.0932978
CIN	10	Asp-Based PSP/CIN	0.925836	High	0.282338	0.980001	1	0.980005	0.0993433
				Medium	0.282333	0.940004	1	0.940016	0.0563628
				Low	0.282331	0.900006	1	0.900026	0.0427484
PDXP	10	Asp-Based PSP/CIN/PDXP	0.999922	High	0.368989	0.980001	1	0.980005	0.0993433
				Medium	0.368764	0.940004	1	0.940016	0.0563628
				Low	0.368764	0.900006	1	0.900026	0.0427484
FCP	39	Asp-Based PSP/FCP	0.999995	High	4.73416e-06	0.980001	1	0.980017	0.190982
				Medium	4.73307e-06	0.940004	1	0.94005	0.109355
				Low	4.733e-06	0.900006	1	0.900083	0.083096
CTDP1	3	Asp-Based PSP/FCP/CTDP1	0.945965	High	0.355243	0.980001	1	0.980002	0.0546054
				Medium	0.349968	0.940004	1	0.940007	0.0309077
				Low	0.349967	0.900006	1	0.900012	0.0234309
CTDSP1	18	Asp-Based PSP/FCP/CTDSP1	0.995734	High	0.372401	0.980001	1	0.980009	0.132749
				Medium	0.37207	0.940004	1	0.940026	0.0755166
				Low	0.37207	0.900006	1	0.900043	0.0573064
CTDSP2	13	Asp-Based PSP/FCP/CTDSP2	0.999926	High	0.324417	0.980001	1	0.980007	0.113098
				Medium	0.324255	0.940004	1	0.94002	0.0642309
				Low	0.324253	0.900006	1	0.900033	0.0487258
CTDSPL	15	Asp-Based PSP/FCP/CTDSPL	0.984351	High	0.381713	0.980001	1	0.980007	0.121365
				Medium	0.381712	0.940004	1	0.940022	0.0689718
				Low	0.381712	0.900006	1	0.900037	0.0523293
CTDSPL2	15	Asp-Based PSP/FCP/CTDSPL2	0.999745	High	0.476924	0.980001	1	0.980007	0.121365
				Medium	0.476924	0.940004	1	0.940022	0.0689718
				Low	0.476924	0.900006	1	0.900037	0.0523293
UBLCP1	8	Asp-Based PSP/FCP/UBLCP1	0.99983	High	0.148391	0.980001	1	0.980004	0.088945
				Medium	0.148391	0.940004	1	0.940013	0.0504294
				Low	0.148391	0.900006	1	0.900022	0.0382431
Asp-Based PTP	5	Asp-Based PTP	0.999986	High	0.0832717	0.980001	1	0.980004	0.0771065
				Medium	0.0832713	0.940004	1	0.940011	0.0436879
				Low	0.0832713	0.900006	1	0.900018	0.0331262
EYA	4	Asp-Based PTP/EYA	0.873558	High	0.423918	0.979981	1	0.979983	0.0770667
				Medium	0.423918	0.939983	1	0.939991	0.0436801
				Low	0.423918	0.899986	1	0.899998	0.0331225
CDC25	8	CDC25	0.936965	High	0.288372	0.980001	1	0.980004	0.088945
				Medium	0.288342	0.940004	1	0.940013	0.0504294
				Low	0.288312	0.900006	1	0.900022	0.0382431
CDC25	8	CDC25/CDC25	0.874975	High	0.422289	0.980001	1	0.980004	0.088945
				Medium	0.422289	0.940004	1	0.940013	0.0504294
				Low	0.422289	0.900006	1	0.900022	0.0382431
CDC25A	8	CDC25/CDC25/CDC25A	0.982099	High	0.413877	0.980001	1	0.980004	0.088945
				Medium	0.413877	0.940004	1	0.940013	0.0504294
				Low	0.413877	0.900006	1	0.900022	0.0382431
CDC25B	5	CDC25/CDC25/CDC25B	0.957891	High	0.04507	0.980001	1	0.980003	0.0704239
				Medium	0.0447078	0.940004	1	0.94001	0.0398882
				Low	0.0446238	0.900006	1	0.900016	0.030243
CDC25C	5	CDC25/CDC25/CDC25C	0.916546	High	0.431922	0.980001	0.8	0.979983	0.0560795
				Medium	0.431922	0.940004	0.8	0.939989	0.0314064
				Low	0.431921	0.900006	0.8	0.899996	0.0235245
PSP-Other	8	PSP-Other	0.937377	High	0.00179291	0.980001	1	0.980004	0.088945
				Medium	0.00179291	0.940004	1	0.940013	0.0504294
				Low	0.00179291	0.900006	1	0.900022	0.0382431
RPAP2	8	PSP-Other/RPAP2	0.999911	High	0.279733	0.980001	1	0.980004	0.088945
				Medium	0.279733	0.940004	1	0.940013	0.0504294
				Low	0.279733	0.900006	1	0.900022	0.0382431
RPAP2	8	PSP-Other/RPAP2/RPAP2	0.999252	High	0.443019	0.980001	1	0.980004	0.088945
				Medium	0.443018	0.940004	1	0.940013	0.0504294
				Low	0.443017	0.900006	1	0.900022	0.0382431
PTP-Other	8	PTP-Other	0.999667	High	0.199057	0.980001	1	0.980004	0.088945
				Medium	0.199049	0.940004	1	0.940013	0.0504294
				Low	0.199044	0.900006	1	0.900022	0.0382431
SSU72	8	PTP-Other/SSU72	0.999822	High	7.54446e-05	0.980001	1	0.980004	0.088945
				Medium	7.54443e-05	0.940004	1	0.940013	0.0504294
				Low	7.54442e-05	0.900006	1	0.900022	0.0382431
SSU72	8	PTP-Other/SSU72/SSU72	0.999929	High	0.282109	0.980001	1	0.980004	0.088945
				Medium	0.282109	0.940004	1	0.940013	0.0504294
				Low	0.282109	0.900006	1	0.900022	0.0382431
His-Based PTP	5	His-Based PTP	0.999817	High	0.417139	0.950005	1	0.95003	0.0977619
				Medium	0.417137	0.90001	1	0.900061	0.0674544
				Low	0.417135	0.850015	1	0.850091	0.0535699
TULA	5	His-Based PTP/TULA	0.99998	High	0.346508	0.950005	1	0.95003	0.0977619
				Medium	0.346501	0.90001	1	0.900061	0.0674544
				Low	0.3465	0.850015	1	0.850091	0.0535699
UBASH3B	5	His-Based PTP/TULA/UBASH3B	0.999939	High	0.0496937	0.950005	1	0.95003	0.0977619
				Medium	0.0496667	0.90001	1	0.900061	0.0674544
				Low	0.049652	0.850015	1	0.850091	0.0535699
