# Supplementary material for: GPSD: a hybrid learning framework for the prediction of phosphatase-specific dephosphorylation sites
Source: Brief Bioinform. 2025 Jan 2;26(1):bbae694. doi: 10.1093/bib/bbae694 (PMC11695897; doi:10.1093/bib/bbae694)
Supplement: Table_S4_bbae694 [file table_s4_bbae694.xlsx]

## Sheet: Table S4
Table S4. Existed predictors for dephosphorylation site prediction. a. Training data set, the number of known dephosphorylation sites for training. b. Method, the computational approaches used for training models. KNN, k nearest neighbor; GPS, group-based prediction system; SVM, Support Vector Machine; Bi-LSTM, bidirectional long short-term memory; ResNets, Residual Networks. c. BLOSUM62, BLOcks …
Predictor	Link	Training data seta	Methodb	Featurec	Description	Year	PubMed
PTP predictor	http://cmbi.bjmu.edu.cn/ptpsite/	PTP1B(57);SHP-1(47);SHP-2(48)	KNN	BLOSUM62	A method that utilized the k-nearest neighbor algorithm to identity the substrate sites of three protein tyrosine phosphatases based on the sequence features of manually collected dephosphorylation sites.	2014	24760585
DephosSite	http://genomics.fzu.edu.cn/dephossite/	PTP1B(63);SHP-1(50);SHP-2(51)	GPS/SVM	BLOSUM62/CKSAAP	Two elegant models for predicting the substrate dephosphorylation sites of three specific phosphatases, namely, PTP1B, SHP-1 and SHP-2.	2016	27002216
DephosSitePred	NA	PTP1B(63);SHP-1(50);SHP-2(51)	SVM	BPB	A novel PTP site prediction model, DephosSitePred, based on bi-profile sequence features.	2017	28031011
DTL-DephosSite	https://github.com/dukkakc/DTLDephos	S/T(1,112); Y(125)	Bi-LSTM	Sequence window	A deep learning-based model to predict sites that are likely to be dephosphorylated.	2021	34249915
DephosNet	https://github.com/uuy99/Dephosnet	S/T(1,126); Y(125)	ResNets	Dual sequence window	A deep learning framework known as “DephosNet”, which leverages transfer learning to enhance dephosphorylation site prediction.	2023	NA
