# Supplementary material for: GPSD: a hybrid learning framework for the prediction of phosphatase-specific dephosphorylation sites
Source: Brief Bioinform. 2025 Jan 2;26(1):bbae694. doi: 10.1093/bib/bbae694 (PMC11695897; doi:10.1093/bib/bbae694)
Supplement: Table_S5_bbae694 [file table_s5_bbae694.xlsx]

## Sheet: Summary
Table S5. The motif analysis results of dephosphorylation sites.
Sheet	Description
Table S5A	The 55 known dephosphorylation motifs.
Table S5B	The PCCs and SHAP scores of peptides calculated in motif analysis.

## Sheet: Table S5A
Table S5A. The 55 known dephosphorylation motifs.
Motif Regex	Phosphatase Cluster	PMID
R[RK]x-p[ST]	PP1;PP2A	23297420
PxL	CDC14	30455435
Px[FILV]x[FILV]T (PxIxIT motif)	PP2B	17498738;8524402;31375679;32645368;37173206;38798520
LxVP	PP2B	27974827;31375679;38798520
p[ST]-xxP	PP2B	31375679;38798520
[LMFYWIC]xx[IVLWC]xEx (LSPIxE motif)	PP2A	27350047;27453045;27998540;28884018;32400009;32645368;38542160;37173206
[RK]x(0,1)[VI]{FIMYDP}[FWY] (RVxF motif)	PP1	9155014;12657641;15164081;22360570;22675472;24591642;25011105;25487150;37173206;37194692;38542160
[VIY][FI] (ΦΦ motif)	PP1	22940584;24591642
R (Arg motif)	PP1	24591642
p[ST]-Q	PPM1D	17939684
RTPPKSP	PP2A	22403409
pT-x-pY	DSP family;PP2C	11432864;11863439;15115656;15807522;16183637;17344875;38509064
FxxP	PP4	31585692
MxPP	PP4	31585692
Rxx-pS	PP1;PP2A	32681005
p[ST]-P	PP1;PP2A;PP2B;SSU72	8282105;26055452;30971428
[RK][RK]x(0,2)V[RH][FW]x[DE]	PP1	12657641
[GS]IL[KR]{DE}	PP1	10075680;12657641;17636256;25487150;37173206
FDxxLP[PA]N[ST]PL[RK][RK]Gx[ST]P	PP1	27572260;37173206
R{P}[DEQ]Q[VIL][RK]{P}[YW]	PP1	15164081;37173206
R{P}[DEQ]Q[VIL]{P}[RK][YW]	PP1	15164081;37173206
[RK][VIL]xx[VILM][RK]	PP2A	34661528;37173206
[NQDESRTH][YRTDFILV]Lx[VPL][PK]	PP2B	23468591;31633908;32645368;37173206
SPRIEIT	PP2B	9660947
WxK	PP2B	27974827
RKKIQF	PP1	9108011
[HKR][ACHKMNQRSTV]V[CHKNQRST][FW]	PP1	16426971
GDSEID	CDKN3	11463386
DYK	CDKN3	11463386
SKEVLF	PP1	25487150
KKVAF	PP1	24706853
KSPxKx	PP2A	7760048
IGS	PP2A	8282105
pY-[DELVY][ELNV]x	PTPN1	35239328
SxS	PPM1A	17035229
FxxBxB (B means basic)	PP1	15060979;22675472
RRA-p[ST]-VA	PP2A;PP2C	7508382;1653021;17344875;3027075
xRxx-pS-VA	PP2B	7508382;17344875
[ED]-pY-pY-[RK]	PTPN1;PTPN2	11163213;11694501;17344875
EF-pY-[GA]TY[GA]	PTPN1	14578355;17344875
E[DFY]-pY-M	PTPN1	12237455;17344875
EP[MLIVF]-pY-[GA]x[MLIVFY]A	PTPN1	14578355;17344875
RDxYxTDY-pY-R	PTPN1	12237455;17344875
E[DFY]-pY	PTPN1	9527843;9843364;12237455;17344875
[ED]F-pY-[GA][FY][AG]	PTPRH	14578355;17344875
F[MLVI]-pY	PTPRJ	14578355;17344875
[DE]x[LIV]x(1,2)-pY-xx[LIV]	PTPN6	10660565;17344875
[DE][DE][DEL]x-pY-xx[FMLVI][DE]	PTPN6	14699166;17344875
[DE]x-pY	PTPN6	11994017;17344875
[EP][FIL]-pY-Ax[FILV]	PTPN6	14578355;17344875
pY-IDL	PTPN11	7504175;9756938;17344875
pY-ASI	PTPN11	9756938;16020478;17344875
EF-pY-AX[VI]G[RKH]S	PTPN11	14578355;17344875
[ED][ED]xxx-pY-VA	PTPN2	7678807;17344875
[EDY]-pY	PTPN2	11352902;12237455;17344875

## Sheet: Table S5B
Table S5B. The PCCs and SHAP scores of peptides calculated in motif analysis.
Amino acid combination	normalized mean SHAP score	PCC score	Pearsonr p-value
S/T dephosphorylation sites at (1, 3)
[WFY][ST][LIVM]	0.447386	-0.60639	<1.94E-69
[GAP][DE][GAP]	0.129347	-0.899522	<1.94E-69
[GAP][NQ][GAP]	0.143729	-0.999536	<1.94E-69
[ST][GAP][GAP]	0.127169	-0.292789	1.94129e-69
[ST][RHK][GAP]	0.059348	-0.273353	2.04807e-60
[LIVM][ST][ST]	0.358152	-0.244944	1.68851e-48
[GAP][WFY][RHK]	0.460207	0.230448	5.55769e-43
[GAP][DE][RHK]	0.497089	0.214085	3.38492e-37
[NQ][RHK][DE]	0.0630669	-0.192838	2.26691e-30
[NQ][ST][GAP]	0.340907	-0.191687	5.05155e-30
[DE][ST][GAP]	0.400195	-0.178548	3.31625e-26
[GAP][RHK][RHK]	0.344377	-0.175511	2.30384e-25
[GAP][LIVM][NQ]	0.331143	-0.173792	6.79648e-25
[GAP][LIVM][GAP]	0.401061	-0.163337	3.85421e-22
[GAP][ST][GAP]	0.272575	-0.144215	1.47035e-17
[GAP][RHK][NQ]	0.0653232	-0.116915	5.1161e-12
[GAP][ST][WFY]	0.0923346	-0.116512	6.05404e-12
[GAP][GAP][LIVM]	0.273197	-0.115953	7.63987e-12
[LIVM][DE][GAP]	0.0590012	-0.103657	9.65135e-10
[GAP][GAP][RHK]	0.136798	0.101621	2.04334e-09
[ST][WFY][GAP]	0.0515672	-0.076025	7.48607e-06
[NQ][RHK][ST]	0.0513325	-0.0707481	3.0775e-05
[NQ][LIVM][WFY]	0.0512869	-0.0697253	4.00393e-05
[NQ][GAP][ST]	0.485799	-0.0661445	9.7857e-05
[WFY][LIVM][GAP]	0.0623491	-0.0613116	0.000305449
[WFY][GAP][LIVM]	0.0713203	-0.0508122	0.00277662
[WFY][ST][GAP]	0.334051	-0.0506452	0.00286749
[GAP][GAP][NQ]	0.066532	-0.0477774	0.00491482
[ST][RHK][RHK]	0.066513	-0.0474632	0.00520522
[WFY][GAP][RHK]	0.061453	-0.0451979	0.00780116
[WFY][ST][DE]	0.0354702	-0.0448459	0.0082952
[DE][NQ][GAP]	0.267626	-0.0426854	0.0119872
[ST][DE][RHK]	0.043297	-0.0412159	0.0152684
[WFY][LIVM][ST]	0.220985	-0.0390523	0.0215332
[ST][RHK][LIVM]	0.082719	-0.0388434	0.0222427
[ST][NQ][DE]	0.0249433	-0.0388397	0.0222557
[NQ][GAP][LIVM]	0.200091	-0.0383138	0.0241331
[RHK][GAP][LIVM]	0.220878	-0.0382173	0.0244924
[ST][WFY][RHK]	0.398343	-0.0379453	0.0255292
[ST][RHK][DE]	0.230696	-0.0377855	0.0261561
[WFY][DE][GAP]	0.0352345	-0.0376054	0.0268783
[NQ][LIVM][LIVM]	0.035232	-0.0375279	0.0271945
[GAP][LIVM][ST]	0.105639	-0.037131	0.0288641
[GAP]C[RHK]	0.0431299	-0.0370318	0.0292949
[GAP][LIVM][LIVM]	0.274173	-0.0364093	0.0321264
[GAP][ST][RHK]	0.108435	0.0361557	0.0333457
[LIVM][RHK][DE]	0.221109	-0.0358846	0.0346921
[RHK][WFY][ST]	0.0248667	-0.0355252	0.0365489
[NQ][ST][DE]	0.0248609	-0.0352776	0.0378765
[ST][DE][WFY]	0.0430391	-0.034767	0.0407449
[NQ][WFY][NQ]	0.0351393	-0.0346986	0.0411428
[NQ][GAP][RHK]	0.269107	-0.0346192	0.0416085
[ST][NQ][RHK]	0.0555528	-0.0345863	0.0418029
[NQ][LIVM][NQ]	0.265772	0.0341029	0.0447483
[LIVM][DE][NQ]	0.0608158	-0.0339057	0.0459992
[WFY][NQ][LIVM]	0.0351131	-0.0338984	0.0460461
[GAP][NQ][NQ]	0.0430025	-0.0338562	0.046318
[NQ][RHK][GAP]	0.0555139	-0.0338366	0.0464445
[WFY][WFY][ST]	0.0248116	-0.0331507	0.0510642
[RHK][ST][NQ]	0.0248115	-0.033147	0.05109
[RHK][DE][WFY]	0.0350878	-0.0331278	0.0512248
[ST][LIVM][ST]	0.0429681	-0.0330017	0.052117
[ST][GAP][LIVM]	0.198105	-0.0318689	0.0607286
[LIVM][RHK][NQ]	0.243885	-0.0318386	0.0609744
[WFY][LIVM][RHK]	0.0429021	-0.0313615	0.0649513
[LIVM][RHK][LIVM]	0.0783062	-0.031127	0.066983
[WFY][LIVM][DE]	0.0247642	-0.0311112	0.0671219
[ST][ST][NQ]	0.0494874	-0.030258	0.0749739
[RHK][GAP][RHK]	0.501841	-0.0302123	0.0754146
[LIVM][GAP][LIVM]	0.0782131	-0.0298595	0.0788905
[LIVM][GAP][GAP]	0.0925341	-0.0297929	0.0795606
[WFY][GAP][DE]	0.0654253	-0.0296307	0.0812132
[GAP][LIVM][RHK]	0.284826	-0.0295752	0.0817847
[GAP][WFY][ST]	0.0247157	-0.0290292	0.0875841
[RHK][DE][RHK]	0.230716	-0.0289491	0.0884622
[GAP]C[WFY]	0.0428048	-0.0289475	0.0884802
[GAP][DE][ST]	0.0494188	-0.0287872	0.0902588
[NQ][ST][NQ]	0.024693	-0.0280573	0.0987256
[WFY][DE][LIVM]	0.0246923	-0.0280273	0.0990867
[GAP][LIVM][DE]	0.213826	-0.0276821	0.103318
[DE][WFY][NQ]	0.0246818	-0.0275783	0.104618
[DE][DE][ST]	0.0604522	-0.0275217	0.105332
[DE][DE][LIVM]	0.0652755	-0.0272	0.109467
C[RHK][RHK]	0.0348923	-0.027192	0.109571
[GAP][GAP][GAP]	0.270159	-0.026861	0.11396
[GAP][ST][ST]	0.199939	-0.0259452	0.126828
[LIVM][GAP][ST]	0.196455	-0.0258233	0.128623
[RHK][ST][DE]	0.0550742	-0.0253905	0.135155
[WFY][RHK][GAP]	0.0348327	-0.0253892	0.135176
[ST][ST][RHK]	0.0550404	-0.0247447	0.145374
[GAP][DE][WFY]	0.0602762	-0.0244463	0.150292
[WFY][DE][ST]	0.0347964	-0.0242923	0.152879
[LIVM][NQ]C	0.0246048	-0.0242857	0.15299
[RHK][NQ][DE]	0.0347958	-0.0242749	0.153174
[ST][WFY][ST]	0.0347941	-0.0242231	0.154052
[GAP][RHK][GAP]	0.0737995	-0.0241329	0.155592
[GAP][RHK][LIVM]	0.0920329	-0.02404	0.157191
[NQ][DE][GAP]	0.221254	-0.0239173	0.15932
[ST][DE][NQ]	0.245584	-0.0238404	0.160666
[GAP][DE][NQ]	0.221107	-0.0237883	0.161582
[GAP]C[LIVM]	0.0245917	-0.0237274	0.162659
[RHK][WFY][NQ]	0.0245909	-0.0236942	0.163247
[LIVM][RHK][RHK]	0.0549793	-0.0235773	0.165335
[LIVM][RHK][ST]	0.0695025	-0.0229727	0.176449
[DE][GAP][NQ]	0.0650018	-0.022775	0.180203
[LIVM][LIVM][RHK]	0.0491317	-0.0226462	0.18268
[LIVM][LIVM][DE]	0.0736647	-0.0222139	0.191178
[ST][LIVM][DE]	0.202162	-0.0222047	0.191361
[RHK][RHK][DE]	0.221832	-0.0221281	0.192898
[ST][RHK][WFY]	0.423458	-0.0220792	0.193882
[NQ][RHK][NQ]	0.0347192	-0.0219658	0.196182
[NQ][WFY][RHK]	0.0347053	-0.0215494	0.204799
[ST][GAP][ST]	0.310288	-0.0215079	0.205673
[ST][RHK]C	0.0245349	-0.0213107	0.209862
[NQ][ST][ST]	0.0648801	-0.020814	0.220682
[RHK][DE][ST]	0.0346763	-0.0206757	0.223766
[RHK][RHK][RHK]	0.0346634	-0.0202888	0.232555
[ST]C[DE]	0.0245097	-0.0202376	0.233736
[DE][WFY][LIVM]	0.0693127	-0.0201122	0.236646
[LIVM][NQ][GAP]	0.0600201	-0.0199879	0.239557
[NQ][LIVM][GAP]	0.060017	-0.0199336	0.240836
[DE][DE][GAP]	0.042436	-0.0198575	0.242638
[RHK][DE][GAP]	0.0489677	-0.0191567	0.259667
[RHK][LIVM][ST]	0.0424038	-0.0190659	0.261933
[WFY][DE][DE]	0.0346214	-0.0190268	0.262911
[LIVM][LIVM][NQ]	0.054739	-0.0190003	0.263579
[RHK][LIVM][LIVM]	0.201902	-0.01893	0.26535
[WFY][NQ][RHK]	0.0346156	-0.018853	0.267298
[DE][DE][DE]	0.289483	-0.0183051	0.281453
[LIVM][ST][GAP]	0.0846751	-0.0174907	0.303416
[GAP][ST][LIVM]	0.0881204	-0.0173513	0.307288
[NQ][LIVM][DE]	0.0646531	-0.017167	0.312452
[LIVM][GAP][RHK]	0.331535	-0.0168686	0.320941
[WFY][GAP][GAP]	0.0646168	-0.0165848	0.32915
[GAP][NQ][LIVM]	0.0732677	-0.0165826	0.329216
[GAP][NQ][RHK]	0.207604	-0.0165777	0.329359
[LIVM][NQ][DE]	0.02442	-0.0164325	0.333613
[ST][GAP][RHK]	0.0244174	-0.0163232	0.33684
[ST][LIVM][LIVM]	0.0845797	-0.0163198	0.336938
[GAP][WFY][DE]	0.0244161	-0.0162684	0.338463
[GAP][GAP][ST]	0.347165	-0.0162586	0.338753
[LIVM][ST][LIVM]	0.355437	-0.0162253	0.339744
[RHK][RHK][LIVM]	0.0422598	-0.0155428	0.36045
[LIVM]C[ST]	0.0422501	-0.0153067	0.367792
[DE][DE][NQ]	0.0344912	-0.0151246	0.37352
[NQ][DE][ST]	0.0545318	-0.0150713	0.375206
[ST][NQ][ST]	0.0487661	-0.0148844	0.381159
[ST][NQ][GAP]	0.0545191	-0.0148323	0.382829
[GAP][ST][DE]	0.315778	-0.0144772	0.394323
[WFY][RHK][DE]	0.0422125	-0.0143881	0.397239
[WFY][LIVM][LIVM]	0.37286	-0.0140436	0.40864
[LIVM][DE][ST]	0.324491	-0.013637	0.422344
[RHK][RHK][GAP]	0.0643664	-0.012579	0.459233
[ST][DE][ST]	0.0768999	-0.0121533	0.474573
[ST][LIVM][GAP]	0.0806512	-0.0121312	0.475377
[DE][GAP][GAP]	0.208523	-0.0116905	0.49156
[LIVM][ST][RHK]	0.0486054	-0.0114913	0.498973
[ST][NQ][LIVM]	0.0543401	-0.0114511	0.500477
[ST][ST][LIVM]	0.042082	-0.011208	0.509616
[DE][WFY][WFY]	0.0242959	-0.0111938	0.510152
[DE][DE][WFY]	0.0242823	-0.010623	0.53196
[WFY][ST][RHK]	0.034331	-0.0103487	0.542605
[DE][RHK][RHK]	0.0343276	-0.0102473	0.546569
[DE][LIVM][DE]	0.214538	-0.0101859	0.548973
[LIVM][LIVM][GAP]	0.0939985	-0.0101601	0.549986
[GAP][WFY][GAP]	0.0485233	0.00976246	0.565708
[NQ][NQ][ST]	0.0343062	-0.00961132	0.57174
[ST][RHK][ST]	0.0485135	-0.00955793	0.573878
[RHK][DE][DE]	0.0485095	-0.00947238	0.577312
[GAP][WFY][NQ]	0.0343001	-0.00943045	0.578998
C[GAP][LIVM]	0.024246	-0.00909723	0.592482
[WFY][ST]C	0.0242404	0.00886025	0.602159
[RHK][ST][ST]	0.0593599	-0.00858801	0.613362
[WFY][ST][ST]	0.0419704	0.00849759	0.617103
[GAP][RHK][DE]	0.201948	-0.00813359	0.632263
[NQ][NQ][RHK]	0.024222	0.00809082	0.634055
[NQ][RHK][WFY]	0.0419258	0.00741676	0.66257
[DE][ST][DE]	0.332842	0.00685356	0.686779
[GAP][NQ][ST]	0.0418962	0.00669985	0.693443
[LIVM][RHK][WFY]	0.272408	0.00667053	0.694717
[NQ][DE][WFY]	0.0342022	0.00652226	0.701173
C[GAP][ST]	0.0241737	0.00606346	0.721283
[RHK][LIVM][DE]	0.0241704	0.00592753	0.72728
[ST][NQ][NQ]	0.0341797	0.0058561	0.730438
[GAP][RHK][WFY]	0.0341791	0.00583867	0.731209
[DE][NQ][ST]	0.0341771	0.0057792	0.733842
C[ST][DE]	0.0241612	0.00554285	0.744339
[LIVM][GAP][DE]	0.0801301	0.00551289	0.745673
[LIVM][WFY][DE]	0.0241593	0.00545987	0.748035
[DE][ST][RHK]	0.0482887	-0.00484106	0.77578
[RHK][DE][NQ]	0.313543	0.00472217	0.781144
[LIVM][GAP][NQ]	0.0539814	0.00471034	0.781679
C[GAP][GAP]	0.0418119	0.00466242	0.783845
[ST][ST][GAP]	0.0800592	-0.00461578	0.785954
[GAP]C[DE]	0.0241386	0.00459723	0.786793
[LIVM][LIVM]C	0.0341359	0.00456028	0.788466
[ST]C[GAP]	0.0482623	0.00428656	0.800887
[ST][GAP][NQ]	0.235692	0.00400267	0.813824
[LIVM][NQ][ST]	0.0482433	0.00388959	0.818991
[GAP][LIVM][WFY]	0.0241214	0.00387629	0.819599
[NQ][DE][LIVM]	0.0482423	0.00386937	0.819916
[RHK]C[NQ]	0.0241208	0.0038495	0.820825
[LIVM][NQ][LIVM]	0.0638169	0.00384695	0.820941
[DE][LIVM][LIVM]	0.0417771	0.00382164	0.8221
[RHK][WFY][WFY]	0.0341096	0.00378162	0.823932
[LIVM][WFY][RHK]	0.0341043	0.00362597	0.831067
[WFY]C[LIVM]	0.0241153	0.0036229	0.831208
[DE][WFY][RHK]	0.024115	0.00361085	0.831761
[GAP][GAP][WFY]	0.0539199	0.00355979	0.834105
[RHK][NQ][WFY]	0.0341018	0.00355188	0.834469
[ST][NQ][WFY]	0.0241121	0.00348845	0.837383
[DE][GAP][ST]	0.0482129	0.00325491	0.848133
[NQ][ST][LIVM]	0.0482119	-0.00323397	0.849098
[ST][WFY][DE]	0.024106	0.00323329	0.849129
[GAP]C[ST]	0.0340909	-0.00322887	0.849333
[GAP][NQ][WFY]	0.0340903	0.00321253	0.850087
[RHK][GAP][DE]	0.0482069	0.00312824	0.853975
[DE][NQ][DE]	0.0417462	0.00307561	0.856405
[NQ][LIVM][RHK]	0.0340856	0.00307336	0.856509
[RHK]C[LIVM]	0.0241016	0.00304995	0.85759
[WFY][WFY]C	0.0241006	0.00300557	0.859641
[DE][GAP][RHK]	0.273645	0.00297648	0.860985
[DE][WFY][ST]	0.0340803	0.00291674	0.863748
C[NQ][LIVM]	0.0340776	0.00283795	0.867394
[LIVM][DE][LIVM]	0.195031	-0.00281225	0.868584
[GAP][LIVM]C	0.0340766	0.00280711	0.868822
[LIVM]C[GAP]	0.0590203	0.00277512	0.870303
[DE][RHK][WFY]	0.397973	0.00273755	0.872044
[RHK][GAP][ST]	0.0417315	0.00272091	0.872815
[RHK][DE][LIVM]	0.0417312	0.00271446	0.873114
[DE][GAP][DE]	0.0240919	0.00264387	0.876387
[WFY][WFY][LIVM]	0.0340706	0.00263165	0.876953
[NQ][GAP][NQ]	0.0340702	0.00261811	0.877582
[RHK][LIVM][RHK]	0.0240909	0.00260188	0.878335
[ST][WFY][WFY]	0.0240884	0.0024987	0.883124
[DE][NQ]C	0.024088	0.00247952	0.884015
[LIVM][DE][RHK]	0.0538615	0.00246757	0.88457
C[DE][GAP]	0.034065	-0.00246653	0.884618
[WFY][WFY][NQ]	0.024087	0.00244129	0.885791
[DE][LIVM][ST]	0.0417198	0.00243753	0.885965
[NQ][WFY][LIVM]	0.0240866	0.00242256	0.886661
[WFY][DE][RHK]	0.0240849	0.00235298	0.889895
[RHK][GAP][GAP]	0.0538542	0.0023313	0.890904
[DE][ST][WFY]	0.0417142	0.00230333	0.892204
[RHK][LIVM][NQ]	0.39904	0.0022911	0.892773
[GAP][NQ][DE]	0.0481663	0.00228015	0.893283
C[ST][GAP]	0.0240822	0.0022404	0.895132
[LIVM][ST][DE]	0.328652	0.00223826	0.895232
[LIVM][RHK][GAP]	0.317652	-0.002234	0.89543
[DE][GAP][LIVM]	0.0240817	0.00221824	0.896164
[NQ][DE]C	0.0240817	0.00221727	0.896208
[RHK][LIVM][WFY]	0.0417101	0.00220354	0.896848
[WFY][DE][WFY]	0.0240813	0.00220198	0.89692
[RHK][ST][WFY]	0.0240799	0.00214226	0.899701
[LIVM][GAP][WFY]	0.353449	-0.00212835	0.900349
[LIVM][ST][WFY]	0.0340533	0.00211884	0.900792
[GAP][ST]C	0.0240787	0.002092	0.902042
[ST][ST]C	0.0240772	0.00202901	0.904977
C[ST][WFY]	0.0240753	0.00195207	0.908564
[NQ][NQ][LIVM]	0.0481504	0.00194937	0.908691
[ST][RHK][NQ]	0.0340475	0.00194792	0.908758
[ST][GAP][WFY]	0.0416994	0.00194755	0.908776
[WFY][RHK][LIVM]	0.0340467	0.00192461	0.909845
[DE][LIVM][RHK]	0.0481466	0.00186987	0.912399
[RHK]C[RHK]	0.0240731	0.00185962	0.912877
C[ST][ST]	0.0240721	0.00181917	0.914765
[NQ][DE][RHK]	0.0340421	0.00178796	0.916222
[ST][ST][DE]	0.231626	-0.00177166	0.916983
[LIVM][WFY][GAP]	0.053824	0.0017671	0.917196
[NQ][LIVM]C	0.0240707	0.00176027	0.917515
[WFY][LIVM]C	0.0240706	-0.00175551	0.917737
[LIVM][LIVM][WFY]	0.0538217	0.00172427	0.919196
[NQ][WFY][GAP]	0.0240698	0.00172345	0.919234
[ST][DE][DE]	0.0538191	0.00167489	0.921502
[DE][RHK][NQ]	0.0240675	0.00162804	0.923691
[LIVM][NQ][WFY]	0.0481345	0.00161655	0.924228
[DE][GAP][WFY]	0.0340353	0.00158738	0.925591
[RHK][LIVM][GAP]	0.0416841	0.00157906	0.925981
[LIVM][WFY][NQ]	0.0240656	0.0015484	0.927414
[DE][LIVM][GAP]	0.0340339	0.00154817	0.927424
[DE][RHK][DE]	0.034032	0.0014911	0.930093
C[NQ][RHK]	0.0240638	0.00147278	0.93095
[GAP][GAP][DE]	0.0636658	0.00145895	0.931596
[ST][ST][WFY]	0.0340302	-0.00143903	0.932528
[LIVM][WFY][LIVM]	0.0340301	0.00143433	0.932748
[LIVM][NQ][RHK]	0.0340296	0.00142134	0.933355
[DE][RHK][GAP]	0.0340296	0.00141941	0.933446
[RHK][GAP][WFY]	0.0416774	0.00141706	0.933556
[WFY][LIVM][NQ]	0.0481249	0.00141631	0.933591
[ST][DE][GAP]	0.0416771	0.00140904	0.933931
[NQ][NQ][DE]	0.024062	0.00139551	0.934564
[GAP][DE][LIVM]	0.0680557	0.00137158	0.935683
[GAP][DE][DE]	0.063658	-0.00133474	0.937407
[DE][LIVM]C	0.02406	0.00131302	0.938424
[NQ][LIVM][ST]	0.0481198	0.00130953	0.938587
[ST][DE][LIVM]	0.0240596	0.00129528	0.939254
[NQ][DE][DE]	0.0240595	0.00129176	0.939419
[WFY][NQ][DE]	0.0240594	0.00128894	0.939551
[GAP][WFY][LIVM]	0.0721749	0.00124528	0.941595
[RHK][WFY][DE]	0.0240582	0.00123892	0.941893
[RHK][RHK][ST]	0.0537955	0.00123577	0.94204
[DE][NQ][LIVM]	0.0240575	0.00121065	0.943216
C[LIVM][NQ]	0.024057	0.00118947	0.944208
[LIVM][WFY][WFY]	0.0340217	0.00118734	0.944308
[RHK][GAP]C	0.0240559	0.00114468	0.946306
[NQ][GAP][WFY]	0.0240556	0.00112887	0.947046
[DE][ST][NQ]	0.0481104	0.00111534	0.94768
[GAP][WFY]C	0.398591	0.00109284	0.948734
[WFY][ST][NQ]	0.39823	0.00106796	0.9499
[DE][ST][LIVM]	0.0481071	0.00104553	0.950951
[WFY][GAP][NQ]	0.058917	0.00101263	0.952492
[GAP][WFY][WFY]	0.0240525	-0.00100145	0.953016
[LIVM][DE]C	0.0416601	-0.000999961	0.953086
[NQ][WFY][DE]	0.0240524	0.000994996	0.953318
[RHK][ST][RHK]	0.0340147	0.000982564	0.953901
[DE][ST][ST]	0.068029	0.000977044	0.95416
[ST][WFY][LIVM]	0.0416563	-0.000909358	0.957332
[RHK][RHK][NQ]	0.398861	0.000900045	0.957769
[ST][GAP][DE]	0.0340119	-0.000899541	0.957792
[LIVM][WFY][ST]	0.0416532	-0.000835001	0.960818
[ST][LIVM][NQ]	0.0240479	0.000810983	0.961944
[RHK][NQ][RHK]	0.0416511	0.000782501	0.96328
[RHK][ST][GAP]	0.0340076	0.00077345	0.963704
[GAP][DE]C	0.0340058	-0.000719006	0.966258
[RHK][NQ][GAP]	0.0240457	-0.000716698	0.966366
[WFY][GAP][ST]	0.0416475	-0.00069593	0.96734
[RHK][NQ][ST]	0.0240442	-0.000655272	0.969247
[WFY]C[GAP]	0.0832909	0.000649238	0.96953
C[DE][ST]	0.0340034	0.000648027	0.969587
[RHK][GAP][NQ]	0.0340033	-0.00064693	0.969638
[ST][LIVM][WFY]	0.0588948	-0.000635216	0.970188
[WFY][NQ][ST]	0.0240424	0.000581108	0.972726
[DE][WFY][DE]	0.0340008	0.000573252	0.973095
[WFY][GAP][WFY]	0.308868	0.000546698	0.974341
[DE][LIVM][WFY]	0.462787	0.00052136	0.97553
[LIVM][LIVM][ST]	0.0339986	0.000507576	0.976176
[NQ][GAP][DE]	0.0537565	-0.000507398	0.976185
[ST][ST][ST]	0.0636051	0.000500071	0.976528
[ST]C[WFY]	0.0240399	0.000476502	0.977634
[LIVM][LIVM][LIVM]	0.205189	-0.000462741	0.97828
[WFY][RHK][ST]	0.0339967	-0.000451106	0.978826
[GAP][RHK][ST]	0.0832739	-0.000444888	0.979118
[GAP][ST][NQ]	0.0537505	0.000395136	0.981453
[LIVM][DE][DE]	0.0416349	-0.000394139	0.9815
[NQ][NQ][GAP]	0.0480745	-0.000365146	0.98286
[RHK][NQ][LIVM]	0.0339923	-0.000320739	0.984944
[WFY][NQ][GAP]	0.0339922	0.000318145	0.985066
[NQ][RHK][LIVM]	0.04163	-0.000276076	0.987041
[LIVM][ST][NQ]	0.0480697	0.000266967	0.987468
[NQ][GAP][GAP]	0.0339903	0.000262357	0.987685
[GAP][GAP]C	0.0339897	0.000244164	0.988539
C[ST][LIVM]	0.041628	0.000229024	0.989249
C[NQ][NQ]	0.0240337	0.000216564	0.989834
[WFY][RHK][RHK]	0.245829	0.000194567	0.990867
[NQ][NQ][NQ]	0.024033	-0.000188695	0.991142
[NQ][RHK][RHK]	0.0416241	-0.000134015	0.993709
[RHK][ST]C	0.0240309	0.000101151	0.995252
[DE][LIVM][NQ]	0.0240295	-4.49696e-05	0.997889
[RHK][ST][LIVM]	0.0679638	-1.46985e-05	0.99931
[WFY][WFY][WFY]	0	NA	NA
[WFY][WFY][DE]	0	NA	NA
[WFY][WFY][RHK]	0	NA	NA
[WFY][WFY][GAP]	0	NA	NA
[WFY][LIVM][WFY]	0	NA	NA
[WFY][DE][NQ]	0	NA	NA
[WFY][DE]C	0	NA	NA
[WFY][RHK][WFY]	0	NA	NA
[WFY][RHK][NQ]	0	NA	NA
[WFY][RHK]C	0	NA	NA
[WFY][GAP]C	0	NA	NA
[WFY][ST][WFY]	0	NA	NA
[WFY][NQ][WFY]	0	NA	NA
[WFY][NQ][NQ]	0	NA	NA
[WFY][NQ]C	0	NA	NA
[WFY]C[WFY]	0	NA	NA
[WFY]C[DE]	0	NA	NA
[WFY]C[RHK]	0	NA	NA
[WFY]C[ST]	0	NA	NA
[WFY]C[NQ]	0	NA	NA
[WFY]CC	0	NA	NA
[LIVM][WFY]C	0	NA	NA
[LIVM][DE][WFY]	0	NA	NA
[LIVM][RHK]C	0	NA	NA
[LIVM][GAP]C	0	NA	NA
[LIVM][ST]C	0	NA	NA
[LIVM][NQ][NQ]	0	NA	NA
[LIVM]C[WFY]	0	NA	NA
[LIVM]C[LIVM]	0	NA	NA
[LIVM]C[DE]	0	NA	NA
[LIVM]C[RHK]	0	NA	NA
[LIVM]C[NQ]	0	NA	NA
[LIVM]CC	0	NA	NA
[DE][WFY][GAP]	0	NA	NA
[DE][WFY]C	0	NA	NA
[DE][DE][RHK]	0	NA	NA
[DE][DE]C	0	NA	NA
[DE][RHK][LIVM]	0	NA	NA
[DE][RHK][ST]	0	NA	NA
[DE][RHK]C	0	NA	NA
[DE][GAP]C	0	NA	NA
[DE][ST]C	0	NA	NA
[DE][NQ][WFY]	0	NA	NA
[DE][NQ][RHK]	0	NA	NA
[DE][NQ][NQ]	0	NA	NA
[DE]C[WFY]	0	NA	NA
[DE]C[LIVM]	0	NA	NA
[DE]C[DE]	0	NA	NA
[DE]C[RHK]	0	NA	NA
[DE]C[GAP]	0	NA	NA
[DE]C[ST]	0	NA	NA
[DE]C[NQ]	0	NA	NA
[DE]CC	0	NA	NA
[RHK][WFY][LIVM]	0	NA	NA
[RHK][WFY][RHK]	0	NA	NA
[RHK][WFY][GAP]	0	NA	NA
[RHK][WFY]C	0	NA	NA
[RHK][LIVM]C	0	NA	NA
[RHK][DE]C	0	NA	NA
[RHK][RHK][WFY]	0	NA	NA
[RHK][RHK]C	0	NA	NA
[RHK][NQ][NQ]	0	NA	NA
[RHK][NQ]C	0	NA	NA
[RHK]C[WFY]	0	NA	NA
[RHK]C[DE]	0	NA	NA
[RHK]C[GAP]	0	NA	NA
[RHK]C[ST]	0	NA	NA
[RHK]CC	0	NA	NA
[GAP][RHK]C	0	NA	NA
[GAP][NQ]C	0	NA	NA
[GAP]C[GAP]	0	NA	NA
[GAP]C[NQ]	0	NA	NA
[GAP]CC	0	NA	NA
[ST][WFY][NQ]	0	NA	NA
[ST][WFY]C	0	NA	NA
[ST][LIVM][RHK]	0	NA	NA
[ST][LIVM]C	0	NA	NA
[ST][DE]C	0	NA	NA
[ST][GAP]C	0	NA	NA
[ST][NQ]C	0	NA	NA
[ST]C[LIVM]	0	NA	NA
[ST]C[RHK]	0	NA	NA
[ST]C[ST]	0	NA	NA
[ST]C[NQ]	0	NA	NA
[ST]CC	0	NA	NA
[NQ][WFY][WFY]	0	NA	NA
[NQ][WFY][ST]	0	NA	NA
[NQ][WFY]C	0	NA	NA
[NQ][DE][NQ]	0	NA	NA
[NQ][RHK]C	0	NA	NA
[NQ][GAP]C	0	NA	NA
[NQ][ST][WFY]	0	NA	NA
[NQ][ST][RHK]	0	NA	NA
[NQ][ST]C	0	NA	NA
[NQ][NQ][WFY]	0	NA	NA
[NQ][NQ]C	0	NA	NA
[NQ]C[WFY]	0	NA	NA
[NQ]C[LIVM]	0	NA	NA
[NQ]C[DE]	0	NA	NA
[NQ]C[RHK]	0	NA	NA
[NQ]C[GAP]	0	NA	NA
[NQ]C[ST]	0	NA	NA
[NQ]C[NQ]	0	NA	NA
[NQ]CC	0	NA	NA
C[WFY][WFY]	0	NA	NA
C[WFY][LIVM]	0	NA	NA
C[WFY][DE]	0	NA	NA
C[WFY][RHK]	0	NA	NA
C[WFY][GAP]	0	NA	NA
C[WFY][ST]	0	NA	NA
C[WFY][NQ]	0	NA	NA
C[WFY]C	0	NA	NA
C[LIVM][WFY]	0	NA	NA
C[LIVM][LIVM]	0	NA	NA
C[LIVM][DE]	0	NA	NA
C[LIVM][RHK]	0	NA	NA
C[LIVM][GAP]	0	NA	NA
C[LIVM][ST]	0	NA	NA
C[LIVM]C	0	NA	NA
C[DE][WFY]	0	NA	NA
C[DE][LIVM]	0	NA	NA
C[DE][DE]	0	NA	NA
C[DE][RHK]	0	NA	NA
C[DE][NQ]	0	NA	NA
C[DE]C	0	NA	NA
C[RHK][WFY]	0	NA	NA
C[RHK][LIVM]	0	NA	NA
C[RHK][DE]	0	NA	NA
C[RHK][GAP]	0	NA	NA
C[RHK][ST]	0	NA	NA
C[RHK][NQ]	0	NA	NA
C[RHK]C	0	NA	NA
C[GAP][WFY]	0	NA	NA
C[GAP][DE]	0	NA	NA
C[GAP][RHK]	0	NA	NA
C[GAP][NQ]	0	NA	NA
C[GAP]C	0	NA	NA
C[ST][RHK]	0	NA	NA
C[ST][NQ]	0	NA	NA
C[ST]C	0	NA	NA
C[NQ][WFY]	0	NA	NA
C[NQ][DE]	0	NA	NA
C[NQ][GAP]	0	NA	NA
C[NQ][ST]	0	NA	NA
C[NQ]C	0	NA	NA
CC[WFY]	0	NA	NA
CC[LIVM]	0	NA	NA
CC[DE]	0	NA	NA
CC[RHK]	0	NA	NA
CC[GAP]	0	NA	NA
CC[ST]	0	NA	NA
CC[NQ]	0	NA	NA
CCC	0	NA	NA
S/T dephosphorylation sites at (-3, -1)
[LIVM][LIVM][DE]	0.358115	0.593632	<4.11E-247
[RHK][LIVM][DE]	0.113762	0.968095	<4.11E-247
[GAP][RHK][RHK]	0.116171	0.988594	<4.11E-247
[NQ][LIVM][GAP]	0.107462	0.914488	<4.11E-247
[ST][GAP][ST]	0.49037	0.527188	4.1101e-247
[ST][ST][ST]	0.109043	0.509339	4.44781e-228
[ST][ST][RHK]	0.112794	0.47888	4.21491e-198
[RHK][ST][DE]	0.29803	0.419152	1.83399e-147
[DE][LIVM][ST]	0.0701585	0.382285	5.99159e-121
[ST][GAP][GAP]	0.203038	0.321106	6.56161e-84
[GAP][GAP][GAP]	0.215213	0.300195	4.54701e-73
[ST][GAP][DE]	0.108106	0.29273	2.07218e-69
[ST][LIVM][LIVM]	0.224026	0.292463	2.78973e-69
[LIVM][GAP][DE]	0.465718	0.275052	3.55959e-61
[LIVM][RHK][NQ]	0.356688	0.264467	1.57959e-56
[ST][GAP][LIVM]	0.224478	0.245303	1.21912e-48
[ST][GAP][RHK]	0.106915	0.212992	7.93221e-37
[ST][RHK][ST]	0.0728736	0.159399	3.77844e-21
[ST][LIVM][RHK]	0.208226	0.15712	1.37974e-20
[RHK][RHK][RHK]	0.210507	0.151113	3.81975e-19
[GAP][ST][WFY]	0.0863585	0.147959	2.07139e-18
[GAP][WFY][LIVM]	0.266471	0.135519	1.1456e-15
[LIVM][WFY][RHK]	0.0846607	0.122004	5.80432e-13
[ST][RHK][LIVM]	0.224226	0.0920651	5.6946e-08
[ST][GAP][NQ]	0.202773	0.079843	2.53819e-06
[GAP][NQ][RHK]	0.244863	0.0768104	6.01699e-06
[NQ][GAP][GAP]	0.0512464	-0.0688178	5.04209e-05
[LIVM][RHK][RHK]	0.224806	0.0640341	0.000162409
[ST][LIVM][ST]	0.38033	-0.0561581	0.000944203
[ST][NQ][NQ]	0.0438164	0.054335	0.00137839
[ST][GAP][WFY]	0.0756124	0.0503257	0.00304887
[WFY][DE][LIVM]	0.211926	-0.0499994	0.00324489
[WFY][NQ][LIVM]	0.0251968	-0.0498842	0.0033168
[GAP][ST][NQ]	0.0435514	-0.0476193	0.00505904
[DE][LIVM][WFY]	0.0502566	-0.0469278	0.00573609
[LIVM][RHK][GAP]	0.204187	0.0464086	0.00629709
[WFY][ST][GAP]	0.0501895	-0.0454621	0.00744789
[GAP][RHK][GAP]	0.0793398	0.0453133	0.00764509
[ST][RHK][GAP]	0.07524	-0.0448861	0.00823738
[GAP][WFY][NQ]	0.0354603	-0.0445394	0.0087478
[NQ][DE][RHK]	0.223838	-0.0427042	0.0119496
[RHK][ST][ST]	0.035388	-0.0423127	0.0127541
[ST][DE][DE]	0.0559452	-0.042194	0.0130074
[GAP][GAP][RHK]	0.0866476	-0.0420016	0.013427
[LIVM]C[NQ]	0.0249915	-0.0409268	0.016
[DE][NQ][DE]	0.0499467	-0.0401763	0.0180442
[DE][LIVM][RHK]	0.0499038	-0.039247	0.0208898
[GAP][LIVM][ST]	0.200598	-0.0390239	0.0216288
[ST][LIVM][GAP]	0.0748329	-0.0389755	0.0217918
[RHK][WFY][LIVM]	0.0249423	-0.0387943	0.0224124
[RHK][NQ][LIVM]	0.0498801	0.0387326	0.0226272
[NQ][ST][WFY]	0.0352397	-0.0377636	0.0262429
[ST][WFY][DE]	0.0249171	-0.0377032	0.0264842
[LIVM][NQ][ST]	0.055711	-0.0376472	0.0267094
[LIVM][ST][NQ]	0.244515	0.0374895	0.0273526
[LIVM][GAP][NQ]	0.0658906	-0.0372176	0.0284925
[LIVM][GAP][GAP]	0.198364	-0.0367983	0.030331
[DE][RHK][DE]	0.0497746	-0.0364483	0.0319426
[GAP][RHK][ST]	0.0609342	-0.0359939	0.0341435
[GAP]C[RHK]	0.312796	-0.0358089	0.0350766
[LIVM][DE][RHK]	0.382135	-0.0340361	0.0451692
[LIVM][LIVM][ST]	0.34715	-0.0336447	0.0477004
[RHK][LIVM][NQ]	0.0496254	-0.033228	0.0505246
[RHK][NQ][GAP]	0.0429732	-0.0331275	0.0512269
[NQ][LIVM][NQ]	0.235151	-0.0325658	0.0553012
[DE][WFY][WFY]	0.0350619	-0.0323399	0.0570148
[DE][LIVM][DE]	0.0495708	-0.0320517	0.0592637
[NQ][GAP][WFY]	0.060708	-0.0320089	0.059604
[RHK][ST][LIVM]	0.212989	-0.0316295	0.0626913
[ST]C[RHK]	0.0350298	-0.031364	0.06493
[WFY][DE][ST]	0.249395	-0.0313405	0.0651315
[RHK][NQ][RHK]	0.0428942	-0.0311647	0.0666536
[DE][GAP][NQ]	0.0350192	-0.0310404	0.0677471
[DE][DE][GAP]	0.0350113	-0.0308019	0.0698866
[GAP][WFY][RHK]	0.0553481	-0.0306431	0.0713421
[LIVM][NQ][NQ]	0.0495051	-0.0306387	0.0713824
[GAP][ST][LIVM]	0.0892268	-0.0304855	0.0728107
[RHK][WFY][RHK]	0.0428642	-0.0304211	0.0734173
[RHK][LIVM][GAP]	0.074216	-0.0300879	0.0766258
[GAP][DE][LIVM]	0.0494415	-0.0292744	0.0849404
[WFY][RHK][ST]	0.0247213	-0.0292704	0.0849824
[GAP]C[ST]	0.0247159	-0.0290395	0.0874717
[GAP][LIVM][GAP]	0.0856084	-0.0290107	0.087787
[NQ][RHK][DE]	0.268835	0.0289276	0.0886996
[RHK][ST][RHK]	0.0781437	-0.0289153	0.0888355
[DE][NQ]C	0.0247075	-0.0286782	0.0914855
[WFY][GAP][GAP]	0.0427611	-0.0278666	0.101039
[ST][NQ][LIVM]	0.223898	-0.0277659	0.102278
[DE][GAP][LIVM]	0.0698141	-0.0276873	0.103254
[GAP][RHK][WFY]	0.06046	-0.0276569	0.103633
[NQ][RHK][LIVM]	0.0652855	-0.0273611	0.107381
[WFY][LIVM][NQ]	0.0246674	-0.0269612	0.112617
[ST][DE][LIVM]	0.055124	-0.0263428	0.121109
[LIVM][LIVM][RHK]	0.198453	-0.026207	0.123039
[WFY][WFY][WFY]	0.0246405	-0.0258099	0.128822
[DE][NQ][ST]	0.0492714	-0.0256289	0.131526
[NQ][GAP][RHK]	0.0696651	-0.025431	0.134534
[ST][LIVM][NQ]	0.0696558	-0.0252888	0.136726
[DE][WFY][GAP]	0.0348284	-0.0252601	0.137173
[RHK]C[RHK]	0.0246217	-0.025009	0.141123
[GAP][NQ][GAP]	0.0246202	-0.0249459	0.14213
[GAP][GAP][ST]	0.387046	-0.0248906	0.143015
[WFY][ST][LIVM]	0.0426383	-0.0248328	0.143947
[WFY][RHK][GAP]	0.313958	-0.0247644	0.145055
[LIVM][NQ][GAP]	0.212385	-0.024382	0.151368
[LIVM][GAP]C	0.0245981	-0.0240024	0.15784
[LIVM][LIVM][NQ]	0.212177	-0.0239725	0.158359
[GAP][DE][NQ]	0.0549969	-0.0239132	0.159392
[DE][GAP][ST]	0.0549876	-0.0237356	0.162513
[ST][RHK][RHK]	0.0695424	-0.0235751	0.165374
[RHK][DE][DE]	0.0602229	-0.0235152	0.166451
[LIVM][RHK][DE]	0.060221	-0.0234836	0.167022
[LIVM][WFY][DE]	0.0650429	-0.0234381	0.167846
[LIVM][GAP][ST]	0.203264	-0.0232569	0.171158
[LIVM][ST][LIVM]	0.199363	-0.0232409	0.171453
[DE]C[ST]	0.0245674	-0.0226948	0.181742
[LIVM]C[WFY]	0.0245673	-0.0226897	0.18184
[LIVM][NQ][DE]	0.250132	-0.0215886	0.203976
[WFY][LIVM][GAP]	0.235867	-0.0215385	0.205028
[LIVM][ST][ST]	0.0850017	-0.0215059	0.205716
[GAP][ST][GAP]	0.0917864	-0.0212233	0.211737
[WFY][GAP][LIVM]	0.0735935	-0.0212012	0.212214
[DE][LIVM][NQ]	0.0548489	-0.0210913	0.214592
[GAP][DE][GAP]	0.212992	-0.0210002	0.216579
[RHK][GAP][RHK]	0.275016	-0.0208469	0.219954
[RHK][GAP][ST]	0.0548314	-0.0207583	0.221921
[LIVM][WFY][NQ]	0.0245151	-0.020468	0.228453
[LIVM][RHK][ST]	0.202999	-0.0201368	0.236074
[GAP][DE][ST]	0.0490057	-0.0199647	0.240103
[WFY][ST][DE]	0.0547863	-0.0199005	0.241619
[ST][NQ][ST]	0.0346371	-0.0194988	0.251253
[RHK][GAP][GAP]	0.0774282	0.0192388	0.25763
[WFY][LIVM][ST]	0.048968	-0.0191645	0.259474
[LIVM][LIVM][GAP]	0.0948162	-0.0191174	0.260645
[GAP][LIVM][LIVM]	0.0774165	-0.0190813	0.261548
[ST][NQ][GAP]	0.0599405	-0.0186053	0.273635
[LIVM][LIVM][WFY]	0.0423729	-0.0183092	0.281344
[LIVM][GAP][LIVM]	0.0546977	-0.0182166	0.283785
[GAP][GAP][LIVM]	0.0978244	-0.0180437	0.28838
C[ST][DE]	0.0345848	-0.0179275	0.291499
[DE][DE][DE]	0.213027	-0.0178409	0.293836
[LIVM][RHK]C	0.275616	-0.0178334	0.294039
[RHK][RHK][ST]	0.0810682	0.0174585	0.304307
[RHK][RHK][DE]	0.0546559	-0.0174231	0.30529
[DE][ST][ST]	0.276915	-0.0172921	0.308941
[DE][ST]C	0.0244388	-0.0172314	0.310642
[DE][DE][NQ]	0.276943	-0.0171144	0.31394
[GAP][ST][ST]	0.0880917	-0.0170124	0.316832
[GAP][ST][DE]	0.0598459	-0.016967	0.318126
C[LIVM][WFY]	0.0244289	-0.0168129	0.322542
[NQ][DE][NQ]	0.0345457	-0.0167557	0.32419
[GAP][LIVM][NQ]	0.0488487	-0.0166324	0.327765
[LIVM][DE][DE]	0.0488476	-0.0166092	0.328441
[RHK][DE][RHK]	0.0690656	-0.0163991	0.334597
[NQ][LIVM]C	0.024417	-0.0163084	0.337278
[NQ][LIVM][RHK]	0.0488281	-0.0161971	0.340584
[NQ][LIVM][DE]	0.0422863	-0.0161892	0.340821
[GAP][DE][WFY]	0.048827	-0.0161744	0.341263
[WFY][DE][GAP]	0.0345246	-0.0161265	0.342694
[LIVM][DE][WFY]	0.0488229	-0.0160874	0.343864
[LIVM][GAP][WFY]	0.253074	-0.0160715	0.344341
[RHK][ST][WFY]	0.2738	-0.015924	0.34879
[GAP][LIVM][DE]	0.0732189	-0.0158926	0.349739
[WFY][LIVM][WFY]	0.405703	-0.0157819	0.353107
[RHK][WFY][NQ]	0.024404	-0.0157559	0.353901
[DE][LIVM][GAP]	0.0845321	-0.0157366	0.354491
[NQ][GAP][DE]	0.0488055	-0.0157176	0.355074
[DE][RHK][NQ]	0.0345105	-0.0157034	0.355509
[NQ][NQ][ST]	0.318354	-0.0156879	0.355982
[DE][WFY][LIVM]	0.04226	-0.0155467	0.360329
[RHK][LIVM][WFY]	0.0422582	-0.0155031	0.361679
[WFY][NQ][ST]	0.0243974	-0.0154783	0.362446
[NQ][ST][ST]	0.0345027	-0.0154698	0.362709
[ST][ST][DE]	0.0422565	-0.0154627	0.362931
[RHK][GAP][NQ]	0.0422546	-0.015416	0.364383
[GAP][RHK][DE]	0.0487911	-0.015413	0.364476
[RHK][WFY][DE]	0.0243954	-0.0153933	0.36509
[RHK][RHK][WFY]	0.0344997	-0.0153795	0.365519
[DE][WFY][DE]	0.0344981	-0.015332	0.367002
[DE][RHK][ST]	0.0344977	-0.0153217	0.367325
[DE][WFY][RHK]	0.0243935	-0.0153149	0.367536
[WFY][RHK][NQ]	0.0344972	-0.0153049	0.367849
[LIVM][LIVM]C	0.0243932	-0.0152991	0.36803
[RHK][DE][GAP]	0.0487831	-0.0152437	0.369767
[WFY][ST][ST]	0.0243918	-0.0152395	0.3699
[RHK][GAP][DE]	0.0344946	-0.0152276	0.370273
C[RHK][RHK]	0.0243913	-0.0152219	0.370454
[ST][GAP]C	0.0344939	-0.015207	0.37092
[GAP][RHK][NQ]	0.0422459	-0.0152026	0.371061
C[GAP][LIVM]	0.0243886	-0.015108	0.374046
[LIVM][DE][LIVM]	0.0597364	-0.015073	0.375154
[ST]C[DE]	0.410145	-0.0150644	0.375424
[DE][NQ][RHK]	0.276925	-0.015051	0.37585
[RHK][NQ][DE]	0.0344882	-0.0150371	0.376292
[ST][NQ][DE]	0.024385	-0.0149558	0.378879
[NQ][DE][GAP]	0.0344844	-0.0149218	0.379961
[NQ][ST][LIVM]	0.0422341	-0.0149159	0.380151
[WFY][LIVM]C	0.0422302	-0.0148202	0.383214
[RHK][RHK][NQ]	0.0243818	-0.0148192	0.383249
[GAP][WFY][ST]	0.0344809	-0.0148191	0.38325
[WFY][WFY][GAP]	0.0344795	-0.0147771	0.384601
[ST][WFY][NQ]	0.0243792	-0.0147111	0.386728
[ST][DE]C	0.0243789	-0.0146965	0.387199
[RHK][GAP][LIVM]	0.212993	-0.0146605	0.388363
[ST][RHK][DE]	0.0243767	-0.014604	0.390194
[DE][NQ][GAP]	0.0243765	-0.0145953	0.390477
[GAP][WFY][DE]	0.227516	-0.0145927	0.390563
[NQ][ST][DE]	0.0344729	-0.014579	0.391006
[DE][RHK][GAP]	0.024375	-0.0145295	0.392618
C[NQ][RHK]	0.0243745	-0.0145093	0.393276
[DE][DE][RHK]	0.276834	-0.0145022	0.393509
[WFY][WFY][RHK]	0.0344703	-0.0145	0.393578
[NQ][RHK][GAP]	0.277008	-0.0144915	0.393856
[DE][ST][RHK]	0.024374	-0.0144894	0.393926
[WFY][DE][WFY]	0.0487461	-0.0144621	0.394817
[GAP]C[WFY]	0.0243731	-0.0144531	0.395111
[DE][RHK][RHK]	0.0544983	-0.0144375	0.395622
[NQ][WFY][GAP]	0.0344681	-0.0144368	0.395646
[NQ][ST][GAP]	0.237888	-0.0143856	0.397323
[DE][GAP][DE]	0.237901	-0.0143668	0.397938
[GAP][GAP][NQ]	0.0544929	0.0143367	0.398929
[RHK][DE][NQ]	0.0422097	-0.0143191	0.399508
[GAP][LIVM][RHK]	0.0544911	-0.0143026	0.400053
[NQ][WFY][NQ]	0.024369	-0.0142771	0.400892
[ST][WFY][ST]	0.0487315	-0.0141533	0.404988
[WFY][GAP][DE]	0.277177	-0.0141498	0.405105
C[ST][NQ]	0.0243653	-0.0141208	0.406069
[GAP][GAP]C	0.0243644	-0.0140847	0.407269
[RHK][NQ][NQ]	0.0243615	-0.0139625	0.411353
[WFY][GAP][WFY]	0.0243613	-0.0139513	0.411728
[LIVM][WFY][WFY]	0.024361	-0.0139404	0.412092
[DE][NQ][NQ]	0.0243605	-0.0139205	0.41276
[ST][NQ]C	0.024359	-0.0138546	0.414975
[ST]C[LIVM]	0.0243589	-0.0138519	0.415066
[GAP][ST]C	0.0243573	-0.0137856	0.417303
[ST][DE][NQ]	0.0243563	-0.013741	0.418812
[WFY][ST][RHK]	0.0243561	-0.0137314	0.419136
[DE][WFY][NQ]	0.0243546	-0.013669	0.421255
[GAP][RHK][LIVM]	0.0730578	-0.0136176	0.423004
[LIVM][DE][GAP]	0.224312	-0.0135605	0.424951
[DE][GAP][RHK]	0.0421779	-0.0135428	0.425554
[RHK][LIVM][LIVM]	0.0843516	-0.0135291	0.426025
[NQ][LIVM][WFY]	0.31845	-0.0135098	0.426683
[DE][GAP][WFY]	0.048701	-0.013509	0.426712
[LIVM][NQ][RHK]	0.0344345	-0.0134331	0.429315
[GAP]C[LIVM]	0.410539	-0.0134023	0.430372
[NQ][RHK][NQ]	0.024347	-0.0133497	0.432184
[WFY][WFY][DE]	0.0421689	-0.0133251	0.433033
[GAP][NQ][DE]	0.0243462	-0.0133143	0.433406
[LIVM]C[RHK]	0.0243454	-0.0132836	0.434468
[DE][ST][LIVM]	0.0486884	-0.013243	0.435873
[LIVM][WFY][GAP]	0.0486863	-0.0131979	0.437438
[RHK][LIVM][ST]	0.250889	-0.0131131	0.440389
[ST][WFY][RHK]	0.310797	-0.0130764	0.441671
[WFY][LIVM][LIVM]	0.0421534	-0.012947	0.446201
[RHK][LIVM][RHK]	0.0942523	-0.0129318	0.446736
[DE]C[DE]	0.0243349	-0.0128372	0.450067
[WFY][NQ][RHK]	0.0243345	-0.0128237	0.450543
[NQ][NQ][RHK]	0.0243342	-0.0128079	0.451103
[LIVM][WFY][ST]	0.276972	-0.0127519	0.453086
[LIVM][WFY][LIVM]	0.0486651	-0.0127513	0.453106
[LIVM][GAP][RHK]	0.0687903	0.0122803	0.469966
[DE][LIVM][LIVM]	0.0842311	-0.0120566	0.478094
[LIVM][LIVM][LIVM]	0.312652	-0.0117688	0.488664
[LIVM][NQ][LIVM]	0.0543513	-0.0116617	0.49263
[LIVM][RHK][LIVM]	0.0876145	-0.011404	0.502241
[NQ]C[LIVM]	0.0242892	-0.0109129	0.520823
[DE][RHK][LIVM]	0.274661	-0.0107194	0.528243
[NQ][LIVM][ST]	0.0686855	-0.0107162	0.528367
[ST][DE][GAP]	0.0485679	-0.0107025	0.528895
[ST][ST][LIVM]	0.064245	-0.0106429	0.531192
[DE][GAP][GAP]	0.0594764	-0.0105894	0.53326
[GAP][DE][DE]	0.0642301	-0.0104056	0.540389
[WFY][RHK][DE]	0.0343244	-0.010153	0.550264
[NQ][GAP][NQ]	0.22592	-0.0100498	0.554324
[WFY][DE][DE]	0.0542555	-0.00985689	0.561956
[NQ][RHK][WFY]	0.0242636	-0.009837	0.562745
[GAP][NQ][WFY]	0.0343049	-0.00957063	0.573369
[LIVM][ST][RHK]	0.218416	-0.00948139	0.57695
[WFY][LIVM][RHK]	0.0542305	-0.00938626	0.580778
[RHK][DE][LIVM]	0.034296	-0.00930756	0.583954
[LIVM][ST][DE]	0.207275	0.00926303	0.585755
[GAP][ST][RHK]	0.20008	-0.00898307	0.597135
[LIVM][DE][ST]	0.0542029	-0.00886653	0.601901
[NQ][LIVM][LIVM]	0.0342773	-0.00875066	0.606657
[RHK][RHK][GAP]	0.224195	-0.00832633	0.624216
[ST][WFY][GAP]	0.226152	-0.00831989	0.624484
[NQ][ST][RHK]	0.0541671	-0.00819363	0.629752
C[ST][GAP]	0.0242223	-0.0081024	0.633569
[RHK][ST][NQ]	0.0419464	-0.00791718	0.641351
[WFY][ST][NQ]	0.0242151	-0.00780126	0.646241
[ST][LIVM][DE]	0.0726416	0.00776669	0.647703
[WFY][WFY][ST]	0.0541378	-0.00764267	0.652956
[GAP][NQ][LIVM]	0.23685	-0.00751097	0.658554
[ST][RHK][WFY]	0.0419291	-0.00749685	0.659155
[DE][ST][GAP]	0.269218	0.00722929	0.670591
[NQ][DE][WFY]	0.0242012	-0.00721648	0.67114
[ST][ST][WFY]	0.0483916	-0.00699683	0.680588
[NQ][GAP][LIVM]	0.0483899	-0.00696005	0.682176
[GAP][DE][RHK]	0.0483891	-0.00694435	0.682854
[GAP][WFY][GAP]	0.0419054	-0.00692224	0.683809
[DE][ST][DE]	0.0540942	0.00682466	0.68803
[GAP][GAP][WFY]	0.0592482	-0.00667155	0.694673
[NQ][DE][LIVM]	0.0540704	-0.00637799	0.707475
[WFY][LIVM][DE]	0.0241759	-0.00615809	0.717119
[GAP][WFY][WFY]	0.0483486	-0.00609502	0.719894
[NQ][DE][DE]	0.0341866	-0.00606052	0.721413
[ST][DE][ST]	0.0540501	-0.0059982	0.72416
[NQ][RHK][ST]	0.0341832	-0.0059613	0.725788
[ST][ST][GAP]	0.201771	0.00585225	0.730608
[DE][DE][ST]	0.315619	-0.00573026	0.736011
[DE][DE][LIVM]	0.379139	-0.00562892	0.740511
[NQ][DE][ST]	0.0483204	-0.00550337	0.746096
[NQ][RHK][RHK]	0.0483052	-0.00518553	0.760297
[RHK][DE][ST]	0.0540012	-0.00508099	0.764986
[LIVM][NQ][WFY]	0.0241484	-0.00500724	0.768299
[NQ][ST][NQ]	0.403986	-0.00485047	0.775356
[RHK][DE][WFY]	0.0482793	-0.00464354	0.784698
[GAP][NQ][NQ]	0.0241382	-0.00457703	0.787707
[DE][LIVM]C	0.0241231	-0.00394633	0.816397
[DE][WFY][ST]	0.0241216	-0.00388323	0.819282
[GAP][GAP][DE]	0.0417778	-0.00383732	0.821382
[ST][NQ][RHK]	0.0417757	-0.00378584	0.823739
[RHK][ST][GAP]	0.0539294	-0.00373619	0.826013
[LIVM][DE][NQ]	0.0417724	-0.00370826	0.827293
[RHK][WFY][ST]	0.0241124	-0.00349829	0.836931
[NQ][NQ][LIVM]	0.0241106	-0.00342534	0.840285
[DE][ST][WFY]	0.0340954	-0.00336326	0.843142
[RHK][RHK][LIVM]	0.236336	-0.00332551	0.84488
[ST][LIVM][WFY]	0.0417537	-0.0032556	0.848101
[GAP][NQ][ST]	0.0590381	-0.00307799	0.856295
[WFY][NQ][WFY]	0.024098	-0.00289963	0.864539
[ST][DE][WFY]	0.0340738	0.00272465	0.872642
[RHK][GAP][WFY]	0.0538692	0.00261088	0.877917
[ST][DE][RHK]	0.0481783	-0.0025326	0.88155
[ST][WFY][LIVM]	0.024085	-0.00235449	0.889825
[WFY][DE][RHK]	0.0481637	0.00222655	0.895777
C[GAP][GAP]	0.0417073	-0.00213711	0.899941
[GAP][LIVM][WFY]	0.034043	-0.00181671	0.91488
[WFY][RHK][LIVM]	0.0240721	-0.00181643	0.914893
[DE][DE][WFY]	0.0240676	0.00162874	0.923659
[ST][WFY][WFY]	0.0240662	-0.00157232	0.926295
C[ST][ST]	0.0240632	-0.00144792	0.932112
[DE][NQ][LIVM]	0.313953	-0.00136379	0.936048
C[NQ][ST]	0.0240573	-0.00120202	0.94362
[WFY][NQ][DE]	0.0416683	0.00119731	0.943841
[ST][RHK]C	0.0340163	-0.00102889	0.95173
C[GAP][DE]	0.404664	-0.000988498	0.953623
[WFY][WFY][LIVM]	0.0240511	-0.000944308	0.955694
[ST][RHK][NQ]	0.0340113	0.000881475	0.958639
[LIVM][ST][GAP]	0.197137	0.000860093	0.959642
C[WFY][LIVM]	0.0240479	0.00080762	0.962102
[DE][ST][NQ]	0.0340069	-0.000751238	0.964746
[ST][ST][NQ]	0.0480901	-0.000690483	0.967595
[WFY][RHK][RHK]	0.0240404	0.000497584	0.976645
[WFY][GAP][ST]	0.0480733	-0.000340417	0.984021
[NQ][GAP][ST]	0.0416283	-0.000235638	0.988939
[WFY][WFY][NQ]	0	NA	NA
[WFY][WFY]C	0	NA	NA
[WFY][DE][NQ]	0	NA	NA
[WFY][DE]C	0	NA	NA
[WFY][RHK][WFY]	0	NA	NA
[WFY][RHK]C	0	NA	NA
[WFY][GAP][RHK]	0	NA	NA
[WFY][GAP][NQ]	0	NA	NA
[WFY][GAP]C	0	NA	NA
[WFY][ST][WFY]	0	NA	NA
[WFY][ST]C	0	NA	NA
[WFY][NQ][GAP]	0	NA	NA
[WFY][NQ][NQ]	0	NA	NA
[WFY][NQ]C	0	NA	NA
[WFY]C[WFY]	0	NA	NA
[WFY]C[LIVM]	0	NA	NA
[WFY]C[DE]	0	NA	NA
[WFY]C[RHK]	0	NA	NA
[WFY]C[GAP]	0	NA	NA
[WFY]C[ST]	0	NA	NA
[WFY]C[NQ]	0	NA	NA
[WFY]CC	0	NA	NA
[LIVM][WFY]C	0	NA	NA
[LIVM][DE]C	0	NA	NA
[LIVM][RHK][WFY]	0	NA	NA
[LIVM][ST][WFY]	0	NA	NA
[LIVM][ST]C	0	NA	NA
[LIVM][NQ]C	0	NA	NA
[LIVM]C[LIVM]	0	NA	NA
[LIVM]C[DE]	0	NA	NA
[LIVM]C[GAP]	0	NA	NA
[LIVM]C[ST]	0	NA	NA
[LIVM]CC	0	NA	NA
[DE][WFY]C	0	NA	NA
[DE][DE]C	0	NA	NA
[DE][RHK][WFY]	0	NA	NA
[DE][RHK]C	0	NA	NA
[DE][GAP]C	0	NA	NA
[DE][NQ][WFY]	0	NA	NA
[DE]C[WFY]	0	NA	NA
[DE]C[LIVM]	0	NA	NA
[DE]C[RHK]	0	NA	NA
[DE]C[GAP]	0	NA	NA
[DE]C[NQ]	0	NA	NA
[DE]CC	0	NA	NA
[RHK][WFY][WFY]	0	NA	NA
[RHK][WFY][GAP]	0	NA	NA
[RHK][WFY]C	0	NA	NA
[RHK][LIVM]C	0	NA	NA
[RHK][DE]C	0	NA	NA
[RHK][RHK]C	0	NA	NA
[RHK][GAP]C	0	NA	NA
[RHK][ST]C	0	NA	NA
[RHK][NQ][WFY]	0	NA	NA
[RHK][NQ][ST]	0	NA	NA
[RHK][NQ]C	0	NA	NA
[RHK]C[WFY]	0	NA	NA
[RHK]C[LIVM]	0	NA	NA
[RHK]C[DE]	0	NA	NA
[RHK]C[GAP]	0	NA	NA
[RHK]C[ST]	0	NA	NA
[RHK]C[NQ]	0	NA	NA
[RHK]CC	0	NA	NA
[GAP][WFY]C	0	NA	NA
[GAP][LIVM]C	0	NA	NA
[GAP][DE]C	0	NA	NA
[GAP][RHK]C	0	NA	NA
[GAP][NQ]C	0	NA	NA
[GAP]C[DE]	0	NA	NA
[GAP]C[GAP]	0	NA	NA
[GAP]C[NQ]	0	NA	NA
[GAP]CC	0	NA	NA
[ST][WFY]C	0	NA	NA
[ST][LIVM]C	0	NA	NA
[ST][ST]C	0	NA	NA
[ST][NQ][WFY]	0	NA	NA
[ST]C[WFY]	0	NA	NA
[ST]C[GAP]	0	NA	NA
[ST]C[ST]	0	NA	NA
[ST]C[NQ]	0	NA	NA
[ST]CC	0	NA	NA
[NQ][WFY][WFY]	0	NA	NA
[NQ][WFY][LIVM]	0	NA	NA
[NQ][WFY][DE]	0	NA	NA
[NQ][WFY][RHK]	0	NA	NA
[NQ][WFY][ST]	0	NA	NA
[NQ][WFY]C	0	NA	NA
[NQ][DE]C	0	NA	NA
[NQ][RHK]C	0	NA	NA
[NQ][GAP]C	0	NA	NA
[NQ][ST]C	0	NA	NA
[NQ][NQ][WFY]	0	NA	NA
[NQ][NQ][DE]	0	NA	NA
[NQ][NQ][GAP]	0	NA	NA
[NQ][NQ][NQ]	0	NA	NA
[NQ][NQ]C	0	NA	NA
[NQ]C[WFY]	0	NA	NA
[NQ]C[DE]	0	NA	NA
[NQ]C[RHK]	0	NA	NA
[NQ]C[GAP]	0	NA	NA
[NQ]C[ST]	0	NA	NA
[NQ]C[NQ]	0	NA	NA
[NQ]CC	0	NA	NA
C[WFY][WFY]	0	NA	NA
C[WFY][DE]	0	NA	NA
C[WFY][RHK]	0	NA	NA
C[WFY][GAP]	0	NA	NA
C[WFY][ST]	0	NA	NA
C[WFY][NQ]	0	NA	NA
C[WFY]C	0	NA	NA
C[LIVM][LIVM]	0	NA	NA
C[LIVM][DE]	0	NA	NA
C[LIVM][RHK]	0	NA	NA
C[LIVM][GAP]	0	NA	NA
C[LIVM][ST]	0	NA	NA
C[LIVM][NQ]	0	NA	NA
C[LIVM]C	0	NA	NA
C[DE][WFY]	0	NA	NA
C[DE][LIVM]	0	NA	NA
C[DE][DE]	0	NA	NA
C[DE][RHK]	0	NA	NA
C[DE][GAP]	0	NA	NA
C[DE][ST]	0	NA	NA
C[DE][NQ]	0	NA	NA
C[DE]C	0	NA	NA
C[RHK][WFY]	0	NA	NA
C[RHK][LIVM]	0	NA	NA
C[RHK][DE]	0	NA	NA
C[RHK][GAP]	0	NA	NA
C[RHK][ST]	0	NA	NA
C[RHK][NQ]	0	NA	NA
C[RHK]C	0	NA	NA
C[GAP][WFY]	0	NA	NA
C[GAP][RHK]	0	NA	NA
C[GAP][ST]	0	NA	NA
C[GAP][NQ]	0	NA	NA
C[GAP]C	0	NA	NA
C[ST][WFY]	0	NA	NA
C[ST][LIVM]	0	NA	NA
C[ST][RHK]	0	NA	NA
C[ST]C	0	NA	NA
C[NQ][WFY]	0	NA	NA
C[NQ][LIVM]	0	NA	NA
C[NQ][DE]	0	NA	NA
C[NQ][GAP]	0	NA	NA
C[NQ][NQ]	0	NA	NA
C[NQ]C	0	NA	NA
CC[WFY]	0	NA	NA
CC[LIVM]	0	NA	NA
CC[DE]	0	NA	NA
CC[RHK]	0	NA	NA
CC[GAP]	0	NA	NA
CC[ST]	0	NA	NA
CC[NQ]	0	NA	NA
CCC	0	NA	NA
Y dephosphorylation sites at (1, 3)
[LIVM][RHK][DE]	0.134297	0.910038	<7.26E-259
[LIVM][RHK][GAP]	0.249707	0.927146	<7.26E-259
[LIVM][GAP][ST]	0.231179	0.963415	<7.26E-259
[DE][RHK][LIVM]	0.169849	0.997661	<7.26E-259
[RHK][GAP][DE]	0.241457	0.98011	<7.26E-259
[GAP][DE][LIVM]	0.238763	0.871656	<7.26E-259
[NQ][GAP][WFY]	0.0847386	0.992746	<7.26E-259
[NQ][GAP][GAP]	0.231721	0.925483	<7.26E-259
C[NQ][DE]	0.0727055	0.851773	<7.26E-259
[LIVM][ST][ST]	0.138359	0.812695	7.25772e-259
[GAP][ST][LIVM]	0.185175	0.785663	2.14659e-230
[DE][NQ][LIVM]	0.23487	0.782147	5.37865e-227
[GAP][RHK][LIVM]	0.139504	0.733586	9.99115e-186
[GAP][LIVM][LIVM]	0.315338	0.732245	1.02186e-184
[ST][GAP][LIVM]	0.134758	0.693509	5.73154e-158
[LIVM][GAP][GAP]	0.157474	0.588855	2.88318e-103
[GAP][RHK][GAP]	0.0591895	0.552746	1.05716e-88
[DE][ST][DE]	0.174504	0.54027	4.49982e-84
[WFY][WFY][NQ]	0.0587856	0.526342	3.9512e-79
[WFY][ST][LIVM]	0.180533	0.487358	1.87379e-66
[WFY][LIVM][GAP]	0.0795942	0.403099	4.47453e-44
[WFY][RHK][WFY]	0.0558305	0.383958	8.06813e-40
[LIVM][LIVM][GAP]	0.184302	0.363199	1.63502e-35
[LIVM][NQ][NQ]	0.0778716	0.354655	7.87742e-34
[ST][DE][LIVM]	0.183587	0.350166	5.75331e-33
[RHK][RHK][DE]	0.210206	0.348559	1.16343e-32
[LIVM][DE][LIVM]	0.133196	0.331186	1.81873e-29
[GAP][ST][WFY]	0.076841	0.327794	7.24195e-29
C[LIVM][GAP]	0.0543409	0.327554	7.97791e-29
[DE][LIVM][LIVM]	0.264324	0.320555	1.30408e-27
[ST][RHK][RHK]	0.360953	0.315232	1.03935e-26
[WFY][LIVM][DE]	0.0538901	0.311608	4.16984e-26
[DE][WFY][WFY]	0.053694	0.304808	5.36748e-25
[LIVM][DE][GAP]	0.189231	0.302725	1.15855e-24
[LIVM][ST][LIVM]	0.0757047	0.299626	3.59776e-24
[DE][DE][LIVM]	0.0926709	0.299077	4.39071e-24
[LIVM][GAP][LIVM]	0.340729	0.29027	1.01274e-22
[RHK][RHK][GAP]	0.0921894	0.289635	1.26459e-22
[RHK][ST][LIVM]	0.0751921	0.28735	2.7992e-22
[ST][NQ][WFY]	0.0531748	0.287175	2.97341e-22
[LIVM][NQ][LIVM]	0.140403	0.285826	4.73509e-22
[GAP][WFY][DE]	0.203003	0.284823	6.68153e-22
[LIVM][RHK][LIVM]	0.105857	0.280068	3.35284e-21
[RHK][LIVM][NQ]	0.262596	0.275163	1.71381e-20
[RHK][GAP][NQ]	0.215217	0.273189	3.27381e-20
[LIVM][RHK][ST]	0.192275	0.271731	5.26268e-20
[GAP][GAP][GAP]	0.191258	0.262765	9.15211e-19
[ST][NQ][RHK]	0.0518881	0.245497	1.657e-16
[RHK][ST][ST]	0.0518471	0.244211	2.40255e-16
[ST][NQ][LIVM]	0.0732426	0.242731	3.67525e-16
[ST][WFY][ST]	0.0516077	0.236751	1.98809e-15
[NQ][RHK][WFY]	0.215828	0.231708	7.9666e-15
C[GAP][NQ]	0.051298	0.22722	2.66706e-14
[NQ][GAP][LIVM]	0.202753	0.224084	6.11077e-14
[LIVM][DE][ST]	0.0722712	0.221559	1.18057e-13
[GAP][DE][GAP]	0.102164	0.221432	1.22006e-13
[RHK][RHK][RHK]	0.263741	0.216247	4.59821e-13
[LIVM]C[ST]	0.265754	0.214993	6.30575e-13
[ST][ST][RHK]	0.270986	0.207149	4.35125e-12
[GAP][DE][WFY]	0.0506174	0.206709	4.83786e-12
[WFY][WFY][ST]	0.0505276	0.204045	9.15273e-12
[GAP]C[ST]	0.0713556	0.202162	1.42844e-11
[RHK][WFY][NQ]	0.0504596	0.202036	1.47153e-11
[DE][ST][LIVM]	0.474727	0.195538	6.61199e-11
[GAP][RHK][ST]	0.264766	0.174692	5.83052e-09
C[DE][LIVM]	0.0495094	0.174483	6.08167e-09
[GAP][WFY][WFY]	0.0857271	0.17445	6.1224e-09
[GAP][ST][NQ]	0.0491445	0.164159	4.61511e-08
[WFY]C[DE]	0.26703	0.164047	4.71431e-08
[DE][RHK][RHK]	0.0489672	0.159191	1.17106e-07
[RHK][LIVM][DE]	0.0483135	0.141127	2.72803e-06
[WFY][DE][DE]	0.0482686	0.1399	3.3337e-06
[NQ][LIVM][LIVM]	0.048207	0.138222	4.37316e-06
[RHK][NQ][NQ]	0.0681408	0.13771	4.74764e-06
[ST][RHK][DE]	0.0479643	0.131639	1.23069e-05
[RHK][NQ][RHK]	0.267547	0.122107	5.05606e-05
[LIVM][GAP][RHK]	0.198042	0.117451	9.72368e-05
[GAP][LIVM][GAP]	0.205448	0.11721	0.000100525
[ST][ST][GAP]	0.0670633	0.1172	0.000100659
[GAP][GAP][LIVM]	0.205916	0.116507	0.000110709
[RHK][RHK][LIVM]	0.0947392	0.116078	0.00011739
[DE][GAP][GAP]	0.0943116	0.110407	0.000250114
[LIVM][LIVM][LIVM]	0.20748	0.109839	0.000269281
[RHK][LIVM][RHK]	0.196813	0.108594	0.00031618
[RHK][LIVM][LIVM]	0.331891	0.105954	0.000442063
[GAP][ST][ST]	0.0664562	0.105858	0.000447421
[NQ][GAP][RHK]	0.0812995	0.104565	0.000525753
[LIVM][LIVM][RHK]	0.0804627	0.0919792	0.00230337
[RHK][DE][GAP]	0.205249	0.0903331	0.0027601
[DE][GAP][LIVM]	0.298634	0.0835352	0.00565418
[GAP][LIVM][RHK]	0.0916263	0.0755967	0.0122998
[LIVM][RHK][RHK]	0.199119	0.0734271	0.0150415
[GAP][LIVM][NQ]	0.0448483	0.0512312	0.0900315
[GAP][GAP][DE]	0.0757237	-0.0237857	0.431481
[GAP][NQ][LIVM]	0.0873757	-0.023057	0.44573
[GAP][GAP][RHK]	0.0617724	-0.0228167	0.450486
[LIVM][DE][WFY]	0.0436658	-0.022462	0.457561
[ST][WFY][WFY]	0.0436528	-0.0221514	0.463805
[GAP][RHK][DE]	0.0436504	-0.022093	0.464985
[DE][GAP][NQ]	0.061721	-0.0219459	0.467964
[RHK][NQ][DE]	0.268115	-0.021891	0.469077
[DE][RHK][GAP]	0.206158	-0.021798	0.470968
[DE][DE][WFY]	0.0436273	-0.0215417	0.4762
[GAP][GAP][WFY]	0.206114	-0.0214118	0.478866
[ST][LIVM][LIVM]	0.0616875	-0.0213772	0.479576
[WFY][WFY][RHK]	0.0616873	-0.0213737	0.479649
[LIVM][WFY][GAP]	0.0616755	-0.0211734	0.483776
[WFY][DE][LIVM]	0.0616635	-0.0209714	0.487957
[NQ][RHK][RHK]	0.0436025	-0.0209463	0.488479
[LIVM][GAP][WFY]	0.0435992	-0.0208678	0.49011
[NQ][WFY][LIVM]	0.0616565	-0.0208521	0.490436
[ST][WFY][RHK]	0.043594	-0.0207436	0.492697
[LIVM][NQ][RHK]	0.0435937	-0.0207352	0.492872
[WFY][LIVM][WFY]	0.268193	-0.0206705	0.494224
[WFY][NQ][LIVM]	0.0616447	-0.0206521	0.494607
[DE][WFY][RHK]	0.0435871	-0.0205789	0.496139
[DE][GAP][RHK]	0.221877	-0.0204949	0.4979
[ST][GAP][NQ]	0.0435827	-0.0204735	0.498347
[NQ][NQ][LIVM]	0.0435811	-0.0204359	0.499138
[RHK][NQ][ST]	0.0435808	-0.0204281	0.499301
[DE][WFY][DE]	0.0435793	-0.0203926	0.500048
[RHK][GAP][RHK]	0.0616224	-0.0202749	0.502525
[NQ][LIVM]C	0.0435634	-0.0200123	0.508076
[NQ][LIVM][DE]	0.268082	-0.0199273	0.50988
[NQ][WFY][GAP]	0.0435598	-0.0199264	0.509899
[NQ][DE][DE]	0.0615922	-0.019763	0.513377
[RHK][ST][RHK]	0.0435522	-0.0197432	0.513799
[LIVM][RHK]C	0.0435521	-0.0197411	0.513843
[GAP][WFY][LIVM]	0.0754298	-0.0197139	0.514424
[RHK][WFY][DE]	0.0435479	-0.0196399	0.516003
C[LIVM][LIVM]	0.268135	-0.019626	0.5163
[NQ][ST][LIVM]	0.26808	-0.0195481	0.517967
C[RHK][ST]	0.061577	-0.0195064	0.518862
[GAP][RHK][NQ]	0.0754128	-0.0194794	0.519441
[LIVM][DE][RHK]	0.0435341	-0.0193114	0.52305
[NQ][RHK][ST]	0.268175	-0.019186	0.525752
[NQ][ST][GAP]	0.26837	-0.0191033	0.52754
[RHK][ST][WFY]	0.26815	-0.0190766	0.528115
[WFY][GAP][ST]	0.0435239	-0.0190672	0.528319
C[GAP][RHK]	0.0435206	-0.0189896	0.53
[GAP][GAP][NQ]	0.0753754	-0.0189619	0.530599
[NQ][RHK][LIVM]	0.043519	-0.0189494	0.530871
[LIVM][LIVM]C	0.0435174	-0.0189126	0.53167
[DE][RHK][WFY]	0.0615385	-0.0188558	0.532903
[ST][DE][RHK]	0.0435145	-0.0188425	0.533191
[LIVM][LIVM][NQ]	0.0435134	-0.0188179	0.533727
[LIVM][NQ][DE]	0.0435112	-0.0187649	0.534879
[ST][GAP][ST]	0.0753582	-0.018724	0.535771
[LIVM][RHK][NQ]	0.0615247	-0.0186221	0.537992
[NQ][LIVM][ST]	0.0435044	-0.0186022	0.538427
[GAP][DE][RHK]	0.221742	-0.018526	0.540094
[NQ][ST][ST]	0.0434919	-0.0183036	0.544968
[WFY][ST][NQ]	0.0434871	-0.0181891	0.547488
C[GAP][ST]	0.26793	-0.0181538	0.548266
[RHK][LIVM][WFY]	0.0614969	-0.0181527	0.548291
[NQ][GAP][ST]	0.043478	-0.017972	0.552278
[DE][ST][RHK]	0.0614684	-0.0176719	0.558936
[RHK][GAP]C	0.0434614	-0.0175763	0.561065
[WFY][ST][RHK]	0.0434569	-0.0174678	0.563486
[RHK][DE][LIVM]	0.206057	-0.0173449	0.566233
C[ST][NQ]	0.043444	-0.0171601	0.570378
[NQ][DE][GAP]	0.0434366	-0.0169855	0.574308
[GAP][LIVM]C	0.268034	-0.0168079	0.578318
[RHK][GAP][ST]	0.0752168	-0.0167736	0.579092
[GAP][NQ][DE]	0.267941	-0.0167422	0.579802
[WFY][LIVM][ST]	0.0434234	-0.0166694	0.581452
[WFY][GAP][DE]	0.0434231	-0.0166619	0.581624
[ST][NQ]C	0.0434195	-0.0165775	0.583539
[WFY][DE][GAP]	0.043419	-0.0165655	0.583811
[RHK][RHK][WFY]	0.267917	-0.0165485	0.584196
[NQ][DE][NQ]	0.0434136	-0.0164366	0.586742
[LIVM][NQ][ST]	0.0613898	-0.0163448	0.588833
[RHK][GAP][GAP]	0.0434058	-0.0162508	0.590979
[NQ]C[LIVM]	0.26792	-0.0162442	0.591129
[RHK][DE][RHK]	0.0433907	-0.015891	0.599222
[GAP][ST][GAP]	0.0613561	-0.0157767	0.601854
[DE][DE][GAP]	0.201259	-0.0156769	0.604153
[ST][GAP][GAP]	0.0433768	-0.0155611	0.606827
[GAP][GAP][ST]	0.268075	-0.015538	0.607361
[WFY][GAP][WFY]	0.0433737	-0.0154873	0.608535
[ST][ST][LIVM]	0.202491	-0.0153993	0.610574
[WFY][RHK][GAP]	0.201009	-0.0145145	0.631233
[RHK][LIVM][ST]	0.0433324	-0.0145032	0.631498
[RHK][WFY][RHK]	0.0612557	-0.0140866	0.641329
[ST][GAP][RHK]	0.202566	-0.0139199	0.645281
[LIVM][ST][GAP]	0.298368	-0.0131898	0.662705
[ST][WFY][DE]	0.26824	-0.0129151	0.66931
[LIVM][GAP][DE]	0.200102	-0.0116481	0.700094
[WFY][WFY][DE]	0.0611097	-0.0116339	0.700442
[ST][WFY][GAP]	0.0748427	-0.0116302	0.700531
[GAP][ST][DE]	0.222922	-0.0115994	0.701288
[GAP][NQ][WFY]	0.0431958	-0.0112614	0.70959
[NQ][LIVM][RHK]	0.0431957	-0.0112581	0.709673
[LIVM][NQ][GAP]	0.222682	-0.0108735	0.719164
[ST][LIVM][RHK]	0.290339	-0.0108341	0.72014
[RHK][DE][WFY]	0.0610393	-0.0104534	0.729581
[WFY][RHK][RHK]	0.207364	-0.0104223	0.730355
[DE][NQ][ST]	0.0431595	-0.0104006	0.730894
[NQ][RHK][GAP]	0.269082	-0.0101856	0.736246
[DE][GAP][ST]	0.0747355	-0.0101615	0.736848
[GAP][LIVM][WFY]	0.268768	-0.0100486	0.739666
[ST][LIVM][GAP]	0.20104	-0.00968725	0.748706
[NQ][GAP][NQ]	0.060991	-0.00964474	0.749771
[GAP][LIVM][DE]	0.268527	-0.00910114	0.763442
[ST][LIVM][DE]	0.0746349	-0.00878487	0.77143
[LIVM][LIVM][DE]	0.0430792	-0.00850137	0.778611
[NQ][NQ][NQ]	0.0430786	-0.00848864	0.778934
[WFY][ST][GAP]	0.0430493	-0.00779496	0.796586
[ST][GAP][DE]	0.0745379	-0.00745906	0.805171
[ST][DE][DE]	0.222495	-0.00712136	0.813826
[NQ][DE][WFY]	0.0430194	-0.00709018	0.814627
[LIVM][DE][DE]	0.268779	-0.00697499	0.817585
[NQ][LIVM][GAP]	0.0430081	-0.00682435	0.821457
[WFY][GAP][LIVM]	0.043001	-0.00665562	0.8258
[DE][NQ][DE]	0.0429924	-0.00645281	0.831027
[WFY][RHK][LIVM]	0.0607991	-0.00643652	0.831447
[ST][ST][ST]	0.0744122	-0.00574418	0.849348
[DE][GAP][DE]	0.0429538	-0.00554317	0.85456
[ST][WFY][NQ]	0.042948	-0.00540563	0.85813
[ST][ST][DE]	0.222546	-0.00530686	0.860695
[LIVM][LIVM][ST]	0.222717	-0.00529908	0.860897
[DE][WFY][LIVM]	0.207099	-0.0050955	0.86619
[ST][LIVM][NQ]	0.0429342	-0.005081	0.866567
[RHK][DE][ST]	0.0429195	0.00473426	0.875596
[DE][LIVM][WFY]	0.042914	-0.00460549	0.878954
[ST][DE][GAP]	0.0606778	-0.00441402	0.88395
[RHK][NQ][LIVM]	0.0429027	-0.00433999	0.885883
[ST][GAP]C	0.0428965	-0.00419423	0.889691
[LIVM][GAP][NQ]	0.0428778	-0.00375486	0.901183
[GAP][LIVM][ST]	0.222643	-0.00310167	0.918307
[DE][LIVM][ST]	0.0605663	-0.00255795	0.93259
[LIVM]C[LIVM]	0.042821	-0.00241996	0.936218
[LIVM][WFY][LIVM]	0.0428137	0.00224767	0.940751
[WFY][NQ][DE]	0.042775	-0.00134004	0.964655
[LIVM][ST][DE]	0.0427701	0.00122401	0.967714
[WFY][GAP][GAP]	0.042749	0.000728357	0.980785
[LIVM][ST][RHK]	0.200372	-0.00055412	0.985381
[DE][LIVM][RHK]	0.0427403	0.000525912	0.986125
[RHK][GAP][LIVM]	0.0604397	-0.000455608	0.987979
[WFY][WFY][WFY]	0	NA	NA
[WFY][WFY][LIVM]	0	NA	NA
[WFY][WFY][GAP]	0	NA	NA
[WFY][WFY]C	0	NA	NA
[WFY][LIVM][LIVM]	0	NA	NA
[WFY][LIVM][RHK]	0	NA	NA
[WFY][LIVM][NQ]	0	NA	NA
[WFY][LIVM]C	0	NA	NA
[WFY][DE][WFY]	0	NA	NA
[WFY][DE][RHK]	0	NA	NA
[WFY][DE][ST]	0	NA	NA
[WFY][DE][NQ]	0	NA	NA
[WFY][DE]C	0	NA	NA
[WFY][RHK][DE]	0	NA	NA
[WFY][RHK][ST]	0	NA	NA
[WFY][RHK][NQ]	0	NA	NA
[WFY][RHK]C	0	NA	NA
[WFY][GAP][RHK]	0	NA	NA
[WFY][GAP][NQ]	0	NA	NA
[WFY][GAP]C	0	NA	NA
[WFY][ST][WFY]	0	NA	NA
[WFY][ST][DE]	0	NA	NA
[WFY][ST][ST]	0	NA	NA
[WFY][ST]C	0	NA	NA
[WFY][NQ][WFY]	0	NA	NA
[WFY][NQ][RHK]	0	NA	NA
[WFY][NQ][GAP]	0	NA	NA
[WFY][NQ][ST]	0	NA	NA
[WFY][NQ][NQ]	0	NA	NA
[WFY][NQ]C	0	NA	NA
[WFY]C[WFY]	0	NA	NA
[WFY]C[LIVM]	0	NA	NA
[WFY]C[RHK]	0	NA	NA
[WFY]C[GAP]	0	NA	NA
[WFY]C[ST]	0	NA	NA
[WFY]C[NQ]	0	NA	NA
[WFY]CC	0	NA	NA
[LIVM][WFY][WFY]	0	NA	NA
[LIVM][WFY][DE]	0	NA	NA
[LIVM][WFY][RHK]	0	NA	NA
[LIVM][WFY][ST]	0	NA	NA
[LIVM][WFY][NQ]	0	NA	NA
[LIVM][WFY]C	0	NA	NA
[LIVM][LIVM][WFY]	0	NA	NA
[LIVM][DE][NQ]	0	NA	NA
[LIVM][DE]C	0	NA	NA
[LIVM][RHK][WFY]	0	NA	NA
[LIVM][GAP]C	0	NA	NA
[LIVM][ST][WFY]	0	NA	NA
[LIVM][ST][NQ]	0	NA	NA
[LIVM][ST]C	0	NA	NA
[LIVM][NQ][WFY]	0	NA	NA
[LIVM][NQ]C	0	NA	NA
[LIVM]C[WFY]	0	NA	NA
[LIVM]C[DE]	0	NA	NA
[LIVM]C[RHK]	0	NA	NA
[LIVM]C[GAP]	0	NA	NA
[LIVM]C[NQ]	0	NA	NA
[LIVM]CC	0	NA	NA
[DE][WFY][GAP]	0	NA	NA
[DE][WFY][ST]	0	NA	NA
[DE][WFY][NQ]	0	NA	NA
[DE][WFY]C	0	NA	NA
[DE][LIVM][DE]	0	NA	NA
[DE][LIVM][GAP]	0	NA	NA
[DE][LIVM][NQ]	0	NA	NA
[DE][LIVM]C	0	NA	NA
[DE][DE][DE]	0	NA	NA
[DE][DE][RHK]	0	NA	NA
[DE][DE][ST]	0	NA	NA
[DE][DE][NQ]	0	NA	NA
[DE][DE]C	0	NA	NA
[DE][RHK][DE]	0	NA	NA
[DE][RHK][ST]	0	NA	NA
[DE][RHK][NQ]	0	NA	NA
[DE][RHK]C	0	NA	NA
[DE][GAP][WFY]	0	NA	NA
[DE][GAP]C	0	NA	NA
[DE][ST][WFY]	0	NA	NA
[DE][ST][GAP]	0	NA	NA
[DE][ST][ST]	0	NA	NA
[DE][ST][NQ]	0	NA	NA
[DE][ST]C	0	NA	NA
[DE][NQ][WFY]	0	NA	NA
[DE][NQ][RHK]	0	NA	NA
[DE][NQ][GAP]	0	NA	NA
[DE][NQ][NQ]	0	NA	NA
[DE][NQ]C	0	NA	NA
[DE]C[WFY]	0	NA	NA
[DE]C[LIVM]	0	NA	NA
[DE]C[DE]	0	NA	NA
[DE]C[RHK]	0	NA	NA
[DE]C[GAP]	0	NA	NA
[DE]C[ST]	0	NA	NA
[DE]C[NQ]	0	NA	NA
[DE]CC	0	NA	NA
[RHK][WFY][WFY]	0	NA	NA
[RHK][WFY][LIVM]	0	NA	NA
[RHK][WFY][GAP]	0	NA	NA
[RHK][WFY][ST]	0	NA	NA
[RHK][WFY]C	0	NA	NA
[RHK][LIVM][GAP]	0	NA	NA
[RHK][LIVM]C	0	NA	NA
[RHK][DE][DE]	0	NA	NA
[RHK][DE][NQ]	0	NA	NA
[RHK][DE]C	0	NA	NA
[RHK][RHK][ST]	0	NA	NA
[RHK][RHK][NQ]	0	NA	NA
[RHK][RHK]C	0	NA	NA
[RHK][GAP][WFY]	0	NA	NA
[RHK][ST][DE]	0	NA	NA
[RHK][ST][GAP]	0	NA	NA
[RHK][ST][NQ]	0	NA	NA
[RHK][ST]C	0	NA	NA
[RHK][NQ][WFY]	0	NA	NA
[RHK][NQ][GAP]	0	NA	NA
[RHK][NQ]C	0	NA	NA
[RHK]C[WFY]	0	NA	NA
[RHK]C[LIVM]	0	NA	NA
[RHK]C[DE]	0	NA	NA
[RHK]C[RHK]	0	NA	NA
[RHK]C[GAP]	0	NA	NA
[RHK]C[ST]	0	NA	NA
[RHK]C[NQ]	0	NA	NA
[RHK]CC	0	NA	NA
[GAP][WFY][RHK]	0	NA	NA
[GAP][WFY][GAP]	0	NA	NA
[GAP][WFY][ST]	0	NA	NA
[GAP][WFY][NQ]	0	NA	NA
[GAP][WFY]C	0	NA	NA
[GAP][DE][DE]	0	NA	NA
[GAP][DE][ST]	0	NA	NA
[GAP][DE][NQ]	0	NA	NA
[GAP][DE]C	0	NA	NA
[GAP][RHK][WFY]	0	NA	NA
[GAP][RHK][RHK]	0	NA	NA
[GAP][RHK]C	0	NA	NA
[GAP][GAP]C	0	NA	NA
[GAP][ST][RHK]	0	NA	NA
[GAP][ST]C	0	NA	NA
[GAP][NQ][RHK]	0	NA	NA
[GAP][NQ][GAP]	0	NA	NA
[GAP][NQ][ST]	0	NA	NA
[GAP][NQ][NQ]	0	NA	NA
[GAP][NQ]C	0	NA	NA
[GAP]C[WFY]	0	NA	NA
[GAP]C[LIVM]	0	NA	NA
[GAP]C[DE]	0	NA	NA
[GAP]C[RHK]	0	NA	NA
[GAP]C[GAP]	0	NA	NA
[GAP]C[NQ]	0	NA	NA
[GAP]CC	0	NA	NA
[ST][WFY][LIVM]	0	NA	NA
[ST][WFY]C	0	NA	NA
[ST][LIVM][WFY]	0	NA	NA
[ST][LIVM][ST]	0	NA	NA
[ST][LIVM]C	0	NA	NA
[ST][DE][WFY]	0	NA	NA
[ST][DE][ST]	0	NA	NA
[ST][DE][NQ]	0	NA	NA
[ST][DE]C	0	NA	NA
[ST][RHK][WFY]	0	NA	NA
[ST][RHK][LIVM]	0	NA	NA
[ST][RHK][GAP]	0	NA	NA
[ST][RHK][ST]	0	NA	NA
[ST][RHK][NQ]	0	NA	NA
[ST][RHK]C	0	NA	NA
[ST][GAP][WFY]	0	NA	NA
[ST][ST][WFY]	0	NA	NA
[ST][ST][NQ]	0	NA	NA
[ST][ST]C	0	NA	NA
[ST][NQ][DE]	0	NA	NA
[ST][NQ][GAP]	0	NA	NA
[ST][NQ][ST]	0	NA	NA
[ST][NQ][NQ]	0	NA	NA
[ST]C[WFY]	0	NA	NA
[ST]C[LIVM]	0	NA	NA
[ST]C[DE]	0	NA	NA
[ST]C[RHK]	0	NA	NA
[ST]C[GAP]	0	NA	NA
[ST]C[ST]	0	NA	NA
[ST]C[NQ]	0	NA	NA
[ST]CC	0	NA	NA
[NQ][WFY][WFY]	0	NA	NA
[NQ][WFY][DE]	0	NA	NA
[NQ][WFY][RHK]	0	NA	NA
[NQ][WFY][ST]	0	NA	NA
[NQ][WFY][NQ]	0	NA	NA
[NQ][WFY]C	0	NA	NA
[NQ][LIVM][WFY]	0	NA	NA
[NQ][LIVM][NQ]	0	NA	NA
[NQ][DE][LIVM]	0	NA	NA
[NQ][DE][RHK]	0	NA	NA
[NQ][DE][ST]	0	NA	NA
[NQ][DE]C	0	NA	NA
[NQ][RHK][DE]	0	NA	NA
[NQ][RHK][NQ]	0	NA	NA
[NQ][RHK]C	0	NA	NA
[NQ][GAP][DE]	0	NA	NA
[NQ][GAP]C	0	NA	NA
[NQ][ST][WFY]	0	NA	NA
[NQ][ST][DE]	0	NA	NA
[NQ][ST][RHK]	0	NA	NA
[NQ][ST][NQ]	0	NA	NA
[NQ][ST]C	0	NA	NA
[NQ][NQ][WFY]	0	NA	NA
[NQ][NQ][DE]	0	NA	NA
[NQ][NQ][RHK]	0	NA	NA
[NQ][NQ][GAP]	0	NA	NA
[NQ][NQ][ST]	0	NA	NA
[NQ][NQ]C	0	NA	NA
[NQ]C[WFY]	0	NA	NA
[NQ]C[DE]	0	NA	NA
[NQ]C[RHK]	0	NA	NA
[NQ]C[GAP]	0	NA	NA
[NQ]C[ST]	0	NA	NA
[NQ]C[NQ]	0	NA	NA
[NQ]CC	0	NA	NA
C[WFY][WFY]	0	NA	NA
C[WFY][LIVM]	0	NA	NA
C[WFY][DE]	0	NA	NA
C[WFY][RHK]	0	NA	NA
C[WFY][GAP]	0	NA	NA
C[WFY][ST]	0	NA	NA
C[WFY][NQ]	0	NA	NA
C[WFY]C	0	NA	NA
C[LIVM][WFY]	0	NA	NA
C[LIVM][DE]	0	NA	NA
C[LIVM][RHK]	0	NA	NA
C[LIVM][ST]	0	NA	NA
C[LIVM][NQ]	0	NA	NA
C[LIVM]C	0	NA	NA
C[DE][WFY]	0	NA	NA
C[DE][DE]	0	NA	NA
C[DE][RHK]	0	NA	NA
C[DE][GAP]	0	NA	NA
C[DE][ST]	0	NA	NA
C[DE][NQ]	0	NA	NA
C[DE]C	0	NA	NA
C[RHK][WFY]	0	NA	NA
C[RHK][LIVM]	0	NA	NA
C[RHK][DE]	0	NA	NA
C[RHK][RHK]	0	NA	NA
C[RHK][GAP]	0	NA	NA
C[RHK][NQ]	0	NA	NA
C[RHK]C	0	NA	NA
C[GAP][WFY]	0	NA	NA
C[GAP][LIVM]	0	NA	NA
C[GAP][DE]	0	NA	NA
C[GAP][GAP]	0	NA	NA
C[GAP]C	0	NA	NA
C[ST][WFY]	0	NA	NA
C[ST][LIVM]	0	NA	NA
C[ST][DE]	0	NA	NA
C[ST][RHK]	0	NA	NA
C[ST][GAP]	0	NA	NA
C[ST][ST]	0	NA	NA
C[ST]C	0	NA	NA
C[NQ][WFY]	0	NA	NA
C[NQ][LIVM]	0	NA	NA
C[NQ][RHK]	0	NA	NA
C[NQ][GAP]	0	NA	NA
C[NQ][ST]	0	NA	NA
C[NQ][NQ]	0	NA	NA
C[NQ]C	0	NA	NA
CC[WFY]	0	NA	NA
CC[LIVM]	0	NA	NA
CC[DE]	0	NA	NA
CC[RHK]	0	NA	NA
CC[GAP]	0	NA	NA
CC[ST]	0	NA	NA
CC[NQ]	0	NA	NA
CCC	0	NA	NA
Y dephosphorylation sites at (-3, -1)
[WFY][ST][LIVM]	0.0792302	-0.928213	<3.32E-303
[LIVM][NQ][NQ]	0.120094	-0.995776	<3.32E-303
[LIVM]CC	0.0853221	-0.999582	<3.32E-303
[RHK][GAP][LIVM]	0.0847459	-0.992832	<3.32E-303
[GAP][WFY][LIVM]	0.0791527	-0.927305	<3.32E-303
[GAP][DE][RHK]	0.105099	-0.87144	<3.32E-303
[GAP][ST][GAP]	0.120566	-0.999688	<3.32E-303
[NQ][LIVM][DE]	0.0849545	-0.995276	<3.32E-303
C[WFY][GAP]	0.0851108	-0.997106	<3.32E-303
[DE][WFY][GAP]	0.0723409	-0.847502	3.3187e-303
[GAP][NQ][ST]	0.297313	-0.795275	5.03363e-240
[DE][NQ]C	0.0666177	-0.780453	2.2152e-225
[NQ][RHK][LIVM]	0.398133	-0.768614	1.75359e-214
[LIVM][NQ][LIVM]	0.0910184	-0.75469	1.80305e-202
[ST][NQ][LIVM]	0.060191	-0.64791	1.78747e-131
[RHK][ST][GAP]	0.0849159	-0.63088	1.04067e-122
[ST][RHK][NQ]	0.0597482	-0.596896	9.14066e-107
[GAP][RHK][NQ]	0.0840572	-0.572618	1.71054e-96
[WFY][LIVM][NQ]	0.0592669	-0.558218	8.52943e-91
[RHK][RHK][GAP]	0.0587938	-0.526853	2.62747e-79
[ST][LIVM][LIVM]	0.180366	-0.490084	2.74654e-67
[NQ][LIVM][NQ]	0.0819618	-0.480703	1.89485e-64
[DE][GAP][WFY]	0.0994704	-0.45529	3.45504e-57
[ST][DE][LIVM]	0.189498	-0.429725	1.77326e-50
[GAP][ST][WFY]	0.241652	-0.423413	6.58877e-49
[GAP][ST][RHK]	0.0778912	-0.355178	6.23312e-34
[RHK]C[LIVM]	0.0549979	-0.351663	2.97462e-33
[WFY][ST][GAP]	0.222251	-0.345948	3.62091e-32
[DE][RHK][LIVM]	0.191324	-0.323956	3.3855e-28
[GAP]C[RHK]	0.0541808	-0.321841	7.84769e-28
[NQ][ST][GAP]	0.0540837	-0.318401	3.0359e-27
[DE][ST][ST]	0.199392	-0.313523	2.0058e-26
[NQ][ST][RHK]	0.0538369	-0.309758	8.41306e-26
[GAP][DE][WFY]	0.0749827	-0.282406	1.52311e-21
[RHK][GAP][RHK]	0.198597	-0.251851	2.56023e-17
[ST][DE][ST]	0.0520444	-0.250419	3.9179e-17
[LIVM][RHK][LIVM]	0.287323	-0.249102	5.78113e-17
[LIVM][GAP][GAP]	0.195714	-0.24875	6.41188e-17
[WFY][GAP][NQ]	0.0516057	-0.236689	2.02278e-15
[DE][LIVM][NQ]	0.0725826	-0.228277	2.01107e-14
[LIVM][GAP][NQ]	0.0884612	-0.2209	1.40019e-13
[RHK][NQ][GAP]	0.0509711	-0.217295	3.52625e-13
[RHK][GAP][NQ]	0.0508134	-0.212556	1.15857e-12
[GAP][LIVM][ST]	0.0713617	-0.202289	1.38642e-11
[NQ][LIVM][GAP]	0.219987	-0.197881	3.86928e-11
[DE][LIVM][RHK]	0.0858008	-0.175666	4.78409e-09
[DE][LIVM][LIVM]	0.194673	-0.17548	4.96877e-09
[DE][NQ][GAP]	0.314931	-0.170031	1.47983e-08
[WFY][GAP][ST]	0.0493518	-0.170008	1.48654e-08
[LIVM][NQ][DE]	0.0492857	-0.16814	2.14366e-08
[RHK][DE][LIVM]	0.275795	-0.167975	2.21383e-08
[GAP][DE][GAP]	0.20466	-0.164764	4.1119e-08
[WFY][GAP][LIVM]	0.0491652	-0.164743	4.1289e-08
[RHK][NQ][ST]	0.0490993	-0.162889	5.87148e-08
[NQ][NQ][NQ]	0.0692709	-0.159776	1.05085e-07
[DE][GAP][RHK]	0.264585	-0.157866	1.49395e-07
[LIVM][GAP][ST]	0.299651	-0.152411	3.98694e-07
[LIVM][LIVM][ST]	0.0687978	-0.150466	5.61098e-07
[GAP][NQ][LIVM]	0.107872	-0.13977	3.40502e-06
[LIVM][NQ][ST]	0.0682345	-0.139518	3.54737e-06
C[LIVM][NQ]	0.0478827	-0.129436	1.72111e-05
[DE][DE][LIVM]	0.281349	-0.122722	4.62952e-05
[DE][DE][NQ]	0.206705	-0.118322	8.6198e-05
[DE][LIVM][WFY]	0.0471947	-0.111092	0.000228704
[ST][DE][RHK]	0.0471003	-0.108603	0.000315846
[DE][NQ][WFY]	0.0810005	-0.100047	0.000910876
[RHK][LIVM][LIVM]	0.19906	-0.0961761	0.00143383
[GAP][RHK][LIVM]	0.279828	-0.0932451	0.0020004
[ST][ST][WFY]	0.223771	-0.0887039	0.00329202
[ST][GAP][LIVM]	0.112567	-0.0793797	0.00856145
[LIVM][NQ][RHK]	0.32945	-0.0771892	0.0105787
[LIVM][GAP][LIVM]	0.286541	-0.0737153	0.0146488
[WFY][LIVM][WFY]	0.0457174	-0.0729482	0.0157145
[GAP][GAP][GAP]	0.287107	-0.0653105	0.0306179
C[NQ][NQ]	0.269233	-0.0556744	0.0654054
[GAP][GAP][LIVM]	0.284666	-0.0425788	0.158942
[GAP][LIVM][NQ]	0.0766921	-0.0373251	0.216941
[NQ]C[LIVM]	0.0438711	-0.0273977	0.364851
[GAP][LIVM][RHK]	0.202025	-0.00928417	0.758831
[RHK][DE][ST]	0.0430668	-0.00821021	0.786006
[RHK][GAP][ST]	0.0430662	-0.00819555	0.786379
[ST][ST][LIVM]	0.0608877	0.0079172	0.793467
[ST][DE][WFY]	0.0608822	-0.00782448	0.795832
[WFY][WFY][RHK]	0.043048	-0.0077646	0.797361
[NQ][ST][NQ]	0.0430331	0.00741375	0.806331
[LIVM]C[RHK]	0.0430276	-0.00728322	0.809675
[DE][ST][LIVM]	0.0745084	-0.00705699	0.815479
[GAP][NQ][DE]	0.0608311	-0.00697028	0.817706
[RHK]C[GAP]	0.268274	-0.00690575	0.819364
[DE][GAP][DE]	0.0430003	-0.00663938	0.826218
[ST][LIVM][NQ]	0.060802	-0.00648448	0.83021
[LIVM][RHK][ST]	0.0607989	-0.00643324	0.831532
[NQ][GAP][DE]	0.297648	-0.00634998	0.83368
[LIVM][LIVM][GAP]	0.0607894	-0.00627494	0.835617
[NQ][WFY][LIVM]	0.0429802	-0.00616463	0.838467
[GAP][GAP][RHK]	0.0429739	-0.00601698	0.842285
[LIVM][WFY][RHK]	0.207974	-0.00583768	0.846926
[GAP][DE][ST]	0.222234	-0.00569686	0.850574
[DE][GAP][ST]	0.289844	-0.00558976	0.853351
[ST][GAP][RHK]	0.0429552	-0.00557715	0.853678
[GAP][WFY][ST]	0.0607445	-0.00552547	0.855019
[LIVM][RHK][NQ]	0.208267	0.00550853	0.855459
[GAP][ST][LIVM]	0.0429424	-0.00527566	0.861506
[NQ][GAP][ST]	0.0429389	-0.0051919	0.863683
[ST][RHK][WFY]	0.042933	-0.0050543	0.867262
[LIVM][ST][LIVM]	0.224238	0.00499279	0.868863
[RHK][GAP][WFY]	0.0429279	-0.00493397	0.870394
[WFY][RHK][LIVM]	0.224713	0.00487329	0.871974
[DE][LIVM][ST]	0.0429249	-0.00486164	0.872278
[LIVM][WFY][GAP]	0.208341	-0.00474088	0.875424
[WFY][NQ][GAP]	0.0429184	-0.00470977	0.876235
[RHK][LIVM][ST]	0.224304	-0.00467798	0.877064
[WFY][GAP][DE]	0.0429132	-0.00458812	0.879407
[RHK][ST][LIVM]	0.0606869	0.00456627	0.879977
[NQ][LIVM][RHK]	0.0858153	0.00446892	0.882517
[NQ][ST][LIVM]	0.208279	0.00446818	0.882536
[NQ]C[ST]	0.0429018	0.00431823	0.886451
[DE][GAP][GAP]	0.200489	-0.0042804	0.887439
[LIVM][RHK][GAP]	0.199915	0.00422362	0.888922
[ST][DE][DE]	0.222529	-0.0041752	0.890188
[GAP]C[GAP]	0.0428954	0.0041689	0.890352
[DE][ST][GAP]	0.200245	-0.00409506	0.892283
[WFY][NQ][ST]	0.0428854	0.00393197	0.896548
[RHK][ST][ST]	0.0428834	-0.0038859	0.897753
[NQ][GAP][LIVM]	0.0606445	-0.00385949	0.898445
[ST][LIVM][DE]	0.20636	-0.00380868	0.899775
[RHK][LIVM][DE]	0.074269	-0.00379509	0.90013
[GAP][NQ][GAP]	0.335223	0.00371821	0.902143
[LIVM][NQ][GAP]	0.0742627	-0.00370845	0.902399
[DE][ST][WFY]	0.0428734	-0.00364966	0.903938
[GAP][RHK][DE]	0.0857427	-0.00361265	0.904908
[LIVM][DE][DE]	0.060624	-0.00351912	0.907358
[RHK][ST][RHK]	0.0606214	0.00347564	0.908498
[NQ][LIVM][ST]	0.22213	-0.00341857	0.909994
[GAP][LIVM][WFY]	0.0428628	0.00340049	0.910468
[WFY][DE][DE]	0.0428568	-0.00325929	0.914171
[WFY][NQ][LIVM]	0.206447	-0.00325638	0.914247
[ST]C[ST]	0.0428566	-0.00325513	0.91428
[WFY][DE][ST]	0.0428554	-0.0032272	0.915013
[DE][GAP][NQ]	0.199781	-0.00322506	0.915069
[GAP][ST][NQ]	0.271251	-0.00322071	0.915183
[DE][DE][DE]	0.060606	0.00321932	0.91522
[DE][DE][WFY]	0.0428541	-0.00319737	0.915795
[LIVM][DE][LIVM]	0.0742187	-0.00311039	0.918078
[DE][RHK][NQ]	0.0428495	-0.00308983	0.918618
[RHK][NQ][RHK]	0.271185	-0.00306653	0.919229
[NQ][RHK][ST]	0.0428485	0.00306417	0.919291
[LIVM][ST][DE]	0.200483	-0.00303771	0.919986
[LIVM][GAP][WFY]	0.0428454	-0.00299171	0.921194
[DE][RHK][DE]	0.198268	-0.00297788	0.921557
[ST][WFY][ST]	0.0428392	0.00284736	0.924984
[RHK][ST][WFY]	0.0605831	-0.00283765	0.925239
[NQ][DE][GAP]	0.0428353	0.00275479	0.927416
[ST][NQ]C	0.0428328	0.0026955	0.928974
[WFY][ST][ST]	0.042832	-0.00267747	0.929448
[DE][NQ][LIVM]	0.074181	-0.00259872	0.931518
[ST][RHK][ST]	0.0741742	0.0025054	0.933972
[DE][ST][RHK]	0.0428193	-0.00237896	0.937297
C[LIVM][LIVM]	0.0428132	-0.00223677	0.941038
[GAP][GAP][DE]	0.0428132	-0.00223511	0.941081
[ST][GAP][WFY]	0.0428122	0.00221247	0.941677
[GAP][DE][LIVM]	0.0428116	0.00219743	0.942073
[LIVM][LIVM][LIVM]	0.201726	0.00216437	0.942943
[GAP][RHK][GAP]	0.0605417	-0.00214924	0.943341
[LIVM][RHK][RHK]	0.39457	0.00208032	0.945155
[NQ][DE][LIVM]	0.0428043	-0.00202679	0.946564
[GAP][LIVM][DE]	0.221879	-0.00199432	0.947419
[RHK][GAP][GAP]	0.22197	-0.00194221	0.948791
[LIVM][DE][WFY]	0.0428007	-0.00194147	0.94881
[RHK][LIVM][NQ]	0.0428004	-0.00193435	0.948998
[GAP][LIVM][LIVM]	0.297687	-0.00193277	0.94904
[WFY]C[NQ]	0.042798	0.00187996	0.95043
[DE][NQ][DE]	0.198289	-0.00185129	0.951185
[NQ][NQ][RHK]	0.0427959	0.00183072	0.951727
[ST][GAP][ST]	0.0741224	-0.00180218	0.952479
[RHK][DE][GAP]	0.0427942	0.00178899	0.952826
[WFY][LIVM][LIVM]	0.0427924	-0.00174796	0.953906
[ST][ST][NQ]	0.222072	-0.00173117	0.954349
[ST][NQ][GAP]	0.0427916	0.00172859	0.954417
[RHK][RHK][DE]	0.0427914	0.00172313	0.954561
[LIVM][GAP][DE]	0.206618	-0.00171452	0.954787
[RHK][NQ][LIVM]	0.0605125	0.00166455	0.956104
[RHK][LIVM]C	0.271183	-0.00164493	0.956621
[WFY][LIVM][ST]	0.0427879	-0.00164224	0.956691
[RHK][RHK][LIVM]	0.0427855	0.0015853	0.958192
[GAP][GAP][NQ]	0.224243	-0.00154108	0.959357
[RHK][DE][WFY]	0.297726	-0.0015359	0.959493
[RHK][GAP][DE]	0.0427828	0.00152117	0.959882
[ST][DE][GAP]	0.0956639	-0.00151373	0.960078
[RHK][LIVM][RHK]	0.0427806	-0.00147002	0.961229
[LIVM][LIVM][WFY]	0.270792	-0.00144194	0.96197
[LIVM]C[GAP]	0.042779	0.00143356	0.96219
C[LIVM][GAP]	0.0427771	0.00138748	0.963405
[WFY][GAP][GAP]	0.224006	-0.00137851	0.963641
[LIVM][ST][ST]	0.0427756	-0.00135287	0.964317
[LIVM][DE][ST]	0.224536	0.00133614	0.964758
[LIVM][ST][GAP]	0.198149	-0.00131333	0.965359
[ST][GAP][NQ]	0.060488	-0.00125832	0.966809
[LIVM][RHK][DE]	0.0427703	-0.00122861	0.967593
[NQ][NQ][WFY]	0.271378	0.00122211	0.967764
[RHK][WFY][RHK]	0.0427694	-0.00120699	0.968162
[WFY][NQ][RHK]	0.0427679	-0.00117191	0.969087
[WFY][DE][LIVM]	0.0604799	0.00112389	0.970353
[ST][LIVM][GAP]	0.0740675	-0.00105761	0.972101
[LIVM][WFY][NQ]	0.270914	-0.00103702	0.972644
[LIVM][RHK][WFY]	0.0604744	-0.00103226	0.97277
[ST][RHK][GAP]	0.0604716	0.00098566	0.973998
[GAP][RHK][ST]	0.0427578	-0.000935034	0.975333
[DE][GAP][LIVM]	0.278781	0.000893216	0.976436
[ST][NQ][DE]	0.0740532	0.000862725	0.97724
[DE][DE][ST]	0.200064	0.000763162	0.979866
[WFY][ST][DE]	0.0427504	-0.000762393	0.979887
[GAP][RHK][RHK]	0.271191	0.000745128	0.980342
[ST]C[NQ]	0.0427486	-0.000719403	0.981021
[RHK][GAP]C	0.0427468	0.000677146	0.982135
[GAP][NQ][RHK]	0.0604497	0.000621902	0.983593
[ST][ST][RHK]	0.0427432	-0.000592774	0.984361
[RHK][RHK][NQ]	0.0427431	0.00059048	0.984421
[DE][RHK][WFY]	0.042743	0.000587669	0.984496
[ST][GAP][DE]	0.200088	0.000513876	0.986442
[DE][ST][DE]	0.297582	-0.000490104	0.987069
[ST][WFY][GAP]	0.0427385	0.000483884	0.987233
[ST][RHK][LIVM]	0.0604382	0.000430687	0.988637
[ST][LIVM][ST]	0.334848	-0.000428997	0.988681
[LIVM][WFY][ST]	0.0604366	0.000405313	0.989306
[LIVM][DE][RHK]	0.0604348	-0.00037394	0.990134
[LIVM][LIVM][RHK]	0.0427334	0.00036312	0.990419
[NQ][LIVM][LIVM]	0.0740162	-0.000361742	0.990456
[RHK][LIVM][WFY]	0.224196	0.000318025	0.991609
[NQ][DE][DE]	0.0604305	-0.000303464	0.991993
[ST][GAP][GAP]	0.312342	-0.000283161	0.992529
[ST]C[GAP]	0.0427289	0.000259023	0.993166
[DE][RHK][GAP]	0.0740079	0.000248499	0.993444
[DE][LIVM][GAP]	0.042727	-0.000213751	0.99436
[GAP][DE][DE]	0.206582	0.000191542	0.994946
[DE][ST][NQ]	0.0740028	0.000180269	0.995244
[LIVM][DE][GAP]	0.085451	-0.00017954	0.995263
[LIVM][LIVM][NQ]	0.0854456	0.000115363	0.996956
[GAP][LIVM][GAP]	0.0604164	-7.03229e-05	0.998145
[DE][DE][GAP]	0.0427188	-2.26448e-05	0.999403
[RHK][RHK][ST]	0.0427188	2.18935e-05	0.999422
[LIVM][DE]C	0.042718	1.82206e-06	0.999952
[WFY][WFY][WFY]	0	NA	NA
[WFY][WFY][LIVM]	0	NA	NA
[WFY][WFY][DE]	0	NA	NA
[WFY][WFY][GAP]	0	NA	NA
[WFY][WFY][ST]	0	NA	NA
[WFY][WFY][NQ]	0	NA	NA
[WFY][WFY]C	0	NA	NA
[WFY][LIVM][DE]	0	NA	NA
[WFY][LIVM][RHK]	0	NA	NA
[WFY][LIVM][GAP]	0	NA	NA
[WFY][LIVM]C	0	NA	NA
[WFY][DE][WFY]	0	NA	NA
[WFY][DE][RHK]	0	NA	NA
[WFY][DE][GAP]	0	NA	NA
[WFY][DE][NQ]	0	NA	NA
[WFY][DE]C	0	NA	NA
[WFY][RHK][WFY]	0	NA	NA
[WFY][RHK][DE]	0	NA	NA
[WFY][RHK][RHK]	0	NA	NA
[WFY][RHK][GAP]	0	NA	NA
[WFY][RHK][ST]	0	NA	NA
[WFY][RHK][NQ]	0	NA	NA
[WFY][RHK]C	0	NA	NA
[WFY][GAP][WFY]	0	NA	NA
[WFY][GAP][RHK]	0	NA	NA
[WFY][GAP]C	0	NA	NA
[WFY][ST][WFY]	0	NA	NA
[WFY][ST][RHK]	0	NA	NA
[WFY][ST][NQ]	0	NA	NA
[WFY][ST]C	0	NA	NA
[WFY][NQ][WFY]	0	NA	NA
[WFY][NQ][DE]	0	NA	NA
[WFY][NQ][NQ]	0	NA	NA
[WFY][NQ]C	0	NA	NA
[WFY]C[WFY]	0	NA	NA
[WFY]C[LIVM]	0	NA	NA
[WFY]C[DE]	0	NA	NA
[WFY]C[RHK]	0	NA	NA
[WFY]C[GAP]	0	NA	NA
[WFY]C[ST]	0	NA	NA
[WFY]CC	0	NA	NA
[LIVM][WFY][WFY]	0	NA	NA
[LIVM][WFY][LIVM]	0	NA	NA
[LIVM][WFY][DE]	0	NA	NA
[LIVM][WFY]C	0	NA	NA
[LIVM][LIVM][DE]	0	NA	NA
[LIVM][LIVM]C	0	NA	NA
[LIVM][DE][NQ]	0	NA	NA
[LIVM][RHK]C	0	NA	NA
[LIVM][GAP][RHK]	0	NA	NA
[LIVM][GAP]C	0	NA	NA
[LIVM][ST][WFY]	0	NA	NA
[LIVM][ST][RHK]	0	NA	NA
[LIVM][ST][NQ]	0	NA	NA
[LIVM][ST]C	0	NA	NA
[LIVM][NQ][WFY]	0	NA	NA
[LIVM][NQ]C	0	NA	NA
[LIVM]C[WFY]	0	NA	NA
[LIVM]C[LIVM]	0	NA	NA
[LIVM]C[DE]	0	NA	NA
[LIVM]C[ST]	0	NA	NA
[LIVM]C[NQ]	0	NA	NA
[DE][WFY][WFY]	0	NA	NA
[DE][WFY][LIVM]	0	NA	NA
[DE][WFY][DE]	0	NA	NA
[DE][WFY][RHK]	0	NA	NA
[DE][WFY][ST]	0	NA	NA
[DE][WFY][NQ]	0	NA	NA
[DE][WFY]C	0	NA	NA
[DE][LIVM][DE]	0	NA	NA
[DE][LIVM]C	0	NA	NA
[DE][DE][RHK]	0	NA	NA
[DE][DE]C	0	NA	NA
[DE][RHK][RHK]	0	NA	NA
[DE][RHK][ST]	0	NA	NA
[DE][RHK]C	0	NA	NA
[DE][GAP]C	0	NA	NA
[DE][ST]C	0	NA	NA
[DE][NQ][RHK]	0	NA	NA
[DE][NQ][ST]	0	NA	NA
[DE][NQ][NQ]	0	NA	NA
[DE]C[WFY]	0	NA	NA
[DE]C[LIVM]	0	NA	NA
[DE]C[DE]	0	NA	NA
[DE]C[RHK]	0	NA	NA
[DE]C[GAP]	0	NA	NA
[DE]C[ST]	0	NA	NA
[DE]C[NQ]	0	NA	NA
[DE]CC	0	NA	NA
[RHK][WFY][WFY]	0	NA	NA
[RHK][WFY][LIVM]	0	NA	NA
[RHK][WFY][DE]	0	NA	NA
[RHK][WFY][GAP]	0	NA	NA
[RHK][WFY][ST]	0	NA	NA
[RHK][WFY][NQ]	0	NA	NA
[RHK][WFY]C	0	NA	NA
[RHK][LIVM][GAP]	0	NA	NA
[RHK][DE][DE]	0	NA	NA
[RHK][DE][RHK]	0	NA	NA
[RHK][DE][NQ]	0	NA	NA
[RHK][DE]C	0	NA	NA
[RHK][RHK][WFY]	0	NA	NA
[RHK][RHK][RHK]	0	NA	NA
[RHK][RHK]C	0	NA	NA
[RHK][ST][DE]	0	NA	NA
[RHK][ST][NQ]	0	NA	NA
[RHK][ST]C	0	NA	NA
[RHK][NQ][WFY]	0	NA	NA
[RHK][NQ][DE]	0	NA	NA
[RHK][NQ][NQ]	0	NA	NA
[RHK][NQ]C	0	NA	NA
[RHK]C[WFY]	0	NA	NA
[RHK]C[DE]	0	NA	NA
[RHK]C[RHK]	0	NA	NA
[RHK]C[ST]	0	NA	NA
[RHK]C[NQ]	0	NA	NA
[RHK]CC	0	NA	NA
[GAP][WFY][WFY]	0	NA	NA
[GAP][WFY][DE]	0	NA	NA
[GAP][WFY][RHK]	0	NA	NA
[GAP][WFY][GAP]	0	NA	NA
[GAP][WFY][NQ]	0	NA	NA
[GAP][WFY]C	0	NA	NA
[GAP][LIVM]C	0	NA	NA
[GAP][DE][NQ]	0	NA	NA
[GAP][DE]C	0	NA	NA
[GAP][RHK][WFY]	0	NA	NA
[GAP][RHK]C	0	NA	NA
[GAP][GAP][WFY]	0	NA	NA
[GAP][GAP][ST]	0	NA	NA
[GAP][GAP]C	0	NA	NA
[GAP][ST][DE]	0	NA	NA
[GAP][ST][ST]	0	NA	NA
[GAP][ST]C	0	NA	NA
[GAP][NQ][WFY]	0	NA	NA
[GAP][NQ][NQ]	0	NA	NA
[GAP][NQ]C	0	NA	NA
[GAP]C[WFY]	0	NA	NA
[GAP]C[LIVM]	0	NA	NA
[GAP]C[DE]	0	NA	NA
[GAP]C[ST]	0	NA	NA
[GAP]C[NQ]	0	NA	NA
[GAP]CC	0	NA	NA
[ST][WFY][WFY]	0	NA	NA
[ST][WFY][LIVM]	0	NA	NA
[ST][WFY][DE]	0	NA	NA
[ST][WFY][RHK]	0	NA	NA
[ST][WFY][NQ]	0	NA	NA
[ST][WFY]C	0	NA	NA
[ST][LIVM][WFY]	0	NA	NA
[ST][LIVM][RHK]	0	NA	NA
[ST][LIVM]C	0	NA	NA
[ST][DE][NQ]	0	NA	NA
[ST][DE]C	0	NA	NA
[ST][RHK][DE]	0	NA	NA
[ST][RHK][RHK]	0	NA	NA
[ST][RHK]C	0	NA	NA
[ST][GAP]C	0	NA	NA
[ST][ST][DE]	0	NA	NA
[ST][ST][GAP]	0	NA	NA
[ST][ST][ST]	0	NA	NA
[ST][ST]C	0	NA	NA
[ST][NQ][WFY]	0	NA	NA
[ST][NQ][RHK]	0	NA	NA
[ST][NQ][ST]	0	NA	NA
[ST][NQ][NQ]	0	NA	NA
[ST]C[WFY]	0	NA	NA
[ST]C[LIVM]	0	NA	NA
[ST]C[DE]	0	NA	NA
[ST]C[RHK]	0	NA	NA
[ST]CC	0	NA	NA
[NQ][WFY][WFY]	0	NA	NA
[NQ][WFY][DE]	0	NA	NA
[NQ][WFY][RHK]	0	NA	NA
[NQ][WFY][GAP]	0	NA	NA
[NQ][WFY][ST]	0	NA	NA
[NQ][WFY][NQ]	0	NA	NA
[NQ][WFY]C	0	NA	NA
[NQ][LIVM][WFY]	0	NA	NA
[NQ][LIVM]C	0	NA	NA
[NQ][DE][WFY]	0	NA	NA
[NQ][DE][RHK]	0	NA	NA
[NQ][DE][ST]	0	NA	NA
[NQ][DE][NQ]	0	NA	NA
[NQ][DE]C	0	NA	NA
[NQ][RHK][WFY]	0	NA	NA
[NQ][RHK][DE]	0	NA	NA
[NQ][RHK][RHK]	0	NA	NA
[NQ][RHK][GAP]	0	NA	NA
[NQ][RHK][NQ]	0	NA	NA
[NQ][RHK]C	0	NA	NA
[NQ][GAP][WFY]	0	NA	NA
[NQ][GAP][RHK]	0	NA	NA
[NQ][GAP][GAP]	0	NA	NA
[NQ][GAP][NQ]	0	NA	NA
[NQ][GAP]C	0	NA	NA
[NQ][ST][WFY]	0	NA	NA
[NQ][ST][DE]	0	NA	NA
[NQ][ST][ST]	0	NA	NA
[NQ][ST]C	0	NA	NA
[NQ][NQ][LIVM]	0	NA	NA
[NQ][NQ][DE]	0	NA	NA
[NQ][NQ][GAP]	0	NA	NA
[NQ][NQ][ST]	0	NA	NA
[NQ][NQ]C	0	NA	NA
[NQ]C[WFY]	0	NA	NA
[NQ]C[DE]	0	NA	NA
[NQ]C[RHK]	0	NA	NA
[NQ]C[GAP]	0	NA	NA
[NQ]C[NQ]	0	NA	NA
[NQ]CC	0	NA	NA
C[WFY][WFY]	0	NA	NA
C[WFY][LIVM]	0	NA	NA
C[WFY][DE]	0	NA	NA
C[WFY][RHK]	0	NA	NA
C[WFY][ST]	0	NA	NA
[truncated: 54 more rows]
