# Supplementary material for: GPSD: a hybrid learning framework for the prediction of phosphatase-specific dephosphorylation sites
Source: Brief Bioinform. 2025 Jan 2;26(1):bbae694. doi: 10.1093/bib/bbae694 (PMC11695897; doi:10.1093/bib/bbae694)
Supplement: Table_S6_bbae694 [file table_s6_bbae694.xlsx]

## Sheet: Table S6
Table S6. The prediction results of COSMIC cancer proteins potentially dephosphorylated by 12 phosphatase groups in GPSD.
Gene Name	Position	Code	Phosphatase Group	Peptide	Score	Cutoff
A1CF	294	S	DSP	NGKVLDGSPIEVTLA	0.5408	0.5059
A1CF	330	S	PPM	LQGEYTYSLGQVYDP	0.5653	0.5641
A1CF	369	S	PPM	PATKGHLSNRAIIRA	0.5961	0.5641
A1CF	499	T	PPM	NPAIHPFTPPKLSAF	0.5642	0.5641
A1CF	499	T	PPP	NPAIHPFTPPKLSAF	0.4979	0.4965
ABI1	216	S	DSP	VPNDYMTSPARLGSQ	0.6815	0.5059
ABI1	170	T	PPM	NQPARTGTLSRTNPP	0.9951	0.5641
ABI1	172	S	PPM	PARTGTLSRTNPPTQ	0.9631	0.5641
ABI1	174	T	PPM	RTGTLSRTNPPTQKP	0.9821	0.5641
ABI1	178	T	PPM	LSRTNPPTQKPPSPP	0.8739	0.5641
ABI1	183	S	PPM	PPTQKPPSPPMSGRG	0.737	0.5641
ABI1	187	S	PPM	KPPSPPMSGRGTLGR	0.6705	0.5641
ABI1	196	T	PPM	RGTLGRNTPYKTLEP	0.5716	0.5641
ABI1	215	T	PPM	TVPNDYMTSPARLGS	0.9968	0.5641
ABI1	216	S	PPM	VPNDYMTSPARLGSQ	0.6718	0.5641
ABI1	222	S	PPM	TSPARLGSQHSPGRT	0.9963	0.5641
ABI1	225	S	PPM	ARLGSQHSPGRTASL	0.8846	0.5641
ABI1	336	T	PPM	SSGGYRRTPSVTAQF	0.9092	0.5641
ABI1	338	S	PPM	GGYRRTPSVTAQFSA	0.8714	0.5641
ABI1	183	S	PPP	PPTQKPPSPPMSGRG	0.4977	0.4965
ABI1	213	Y	DSP_Y	PPTVPNDYMTSPARL	1	0.294
ABL1	157	S	DSP	LVRESESSPGQRSIS	0.5222	0.5059
ABL1	203	S	DSP	AELVHHHSTVADGLI	0.5299	0.5059
ABL1	642	S	DSP	EEEGRDISNGALAFT	0.5081	0.5059
ABL1	716	S	DSP	SSKRFLRSCSASCVP	0.5318	0.5059
ABL1	720	S	DSP	FLRSCSASCVPHGAK	0.5318	0.5059
ABL1	781	T	DSP	QVTRGTVTPPPRLVK	0.527	0.5059
ABL1	884	S	DSP	RHKHSSESPGRDKGK	0.5327	0.5059
ABL1	520	S	PPM	QGVRGAVSTLLQAPE	0.7883	0.5641
ABL1	535	S	PPM	LPTKTRTSRRAAEHR	0.9897	0.5641
ABL1	620	S	PPM	TPPKRSSSFREMDGQ	0.9614	0.5641
ABL1	569	S	PPP	LDHEPAVSPLLPRKE	0.5005	0.4965
ABL1	597	T	PPP	LLPKDKKTNLFSALI	0.5006	0.4965
ABL1	613	T	PPP	KKKKTAPTPPKRSSS	0.5053	0.4965
ABL1	642	S	PPP	EEEGRDISNGALAFT	0.5019	0.4965
ABL1	649	T	PPP	SNGALAFTPLDTADP	0.5017	0.4965
ABL1	659	S	PPP	DTADPAKSPKPSNGA	0.5049	0.4965
ABL1	663	S	PPP	PAKSPKPSNGAGVPN	0.4974	0.4965
ABL1	881	S	PPP	RVRRHKHSSESPGRD	0.5003	0.4965
ABL1	884	S	PPP	RHKHSSESPGRDKGK	0.506	0.4965
ABL1	917	S	PPP	AGGKPSQSPSQEAAG	0.5087	0.4965
ABL1	1111	T	PPP	AGSGPAATQDFSKLL	0.4976	0.4965
ABL1	1120	S	PPP	DFSKLLSSVKEISDI	0.5109	0.4965
ABL1	393	Y	Classical_PTP_Y	RLMTGDTYTAHAGAK	0.7862	0.4962
ABL1	393	Y	DSP_Y	RLMTGDTYTAHAGAK	0.7047	0.294
ABL2	203	S	DSP	LVRESESSPGQLSIS	0.5334	0.5059
ABL2	275	S	DSP	KPTVYGVSPIHDKWE	0.5564	0.5059
ABL2	704	T	DSP	HADGFSFTPAQQEAN	0.5456	0.5059
ABL2	864	T	DSP	ATALPLRTPSGDLAI	0.5317	0.5059
ABL2	840	S	PPM	LPKKSEESAAPSRER	0.946	0.5641
ABL2	844	S	PPM	SEESAAPSRERPKAK	0.9696	0.5641
ABL2	620	S	PPP	GAQASSGSPALPRKQ	0.5038	0.4965
ABL2	631	S	PPP	PRKQRDKSPSSLLED	0.5091	0.4965
ABL2	664	T	PPP	MKKRNAPTPPKRSSS	0.4989	0.4965
ABL2	753	T	PPP	SGITGFFTPRLIKKT	0.4987	0.4965
ABL2	866	S	PPP	ALPLRTPSGDLAITE	0.5063	0.4965
ABL2	1054	S	PPP	PLPTSSISPAKMANG	0.5064	0.4965
ABL2	439	Y	Classical_PTP_Y	RLMTGDTYTAHAGAK	0.7735	0.4962
ACSL6	696	S	DSP	IEELYSISM******	0.5325	0.5059
ACSL6	26	S	PPM	GQFFRSLSATTLVSM	0.5671	0.5641
ACSL6	77	S	PPM	ARRSVIGSGPQLLTH	0.9504	0.5641
ACVR1	501	S	PPP	TLTKIDNSLDKLKTD	0.5003	0.4965
AFDN	633	S	Asp-Based_PSP	STVHFKLSPTYVLYM	0.4964	0.495
AFDN	1512	S	Asp-Based_PSP	LSSGDSLSPDPWKRD	0.7407	0.495
AFDN	1779	S	Asp-Based_PSP	SKSQDADSPGSSGAP	0.5491	0.495
AFDN	1642	T	CDC25	RRQEEERTKRDAEEK	0.9996	0.3552
AFDN	1143	S	DSP	TQNGSPESPQLPWAE	0.5385	0.5059
AFDN	1173	S	DSP	NRADHRSSPNVANQP	0.5677	0.5059
AFDN	1696	S	DSP	PRDYEPPSPSPAPGA	0.5463	0.5059
AFDN	1779	S	DSP	SKSQDADSPGSSGAP	0.5726	0.5059
AFDN	1815	T	DSP	VKASRKLTELENELN	0.5302	0.5059
AFDN	88	S	PPM	PDMRMLSSPKYSLYE	0.9896	0.5641
AFDN	246	S	PPM	SSDGRPDSGGTLRIY	0.7444	0.5641
AFDN	256	S	PPM	TLRIYADSLKPNIPY	0.9933	0.5641
AFDN	595	S	PPM	ESRTQDASGPELILP	0.6556	0.5641
AFDN	633	S	PPM	STVHFKLSPTYVLYM	0.6117	0.5641
AFDN	1107	S	PPM	ATLLNQPSPMMQRIS	0.9984	0.5641
AFDN	1114	S	PPM	SPMMQRISDRRGSGK	0.9976	0.5641
AFDN	1152	S	PPM	QLPWAEYSEPKKLPG	0.7178	0.5641
AFDN	1172	S	PPM	KNRADHRSSPNVANQ	0.9986	0.5641
AFDN	1173	S	PPM	NRADHRSSPNVANQP	0.9932	0.5641
AFDN	1182	S	PPM	NVANQPPSPGGKSAY	0.9985	0.5641
AFDN	1187	S	PPM	PPSPGGKSAYASGTT	0.725	0.5641
AFDN	1191	S	PPM	GGKSAYASGTTAKIT	0.9401	0.5641
AFDN	1238	S	PPM	FTFPASKSQDRMAPP	0.6136	0.5641
AFDN	1273	T	PPM	SIAIQRVTRSQEELR	0.8237	0.5641
AFDN	1275	S	PPM	AIQRVTRSQEELRED	0.682	0.5641
AFDN	1779	S	PPM	SKSQDADSPGSSGAP	0.5793	0.5641
AFDN	162	S	PPP	QNFKRTLSKKEKKEK	0.5025	0.4965
AFDN	1119	S	PPP	RISDRRGSGKPRPKS	0.4994	0.4965
AFDN	1173	S	PPP	NRADHRSSPNVANQP	0.5109	0.4965
AFDN	1550	S	PPP	LQSKPDRSAEESDRL	0.4985	0.4965
AFDN	1774	S	PPP	AKEKRSKSQDADSPG	0.5059	0.4965
AFDN	1779	S	PPP	SKSQDADSPGSSGAP	0.51	0.4965
AFDN	1799	S	PPP	KERQRLFSQGQDVSN	0.4996	0.4965
AFDN	988	S	PSP-Other	FEGADYESHLLRENT	0.0138	0.0117
AFDN	988	S	PTP-Other	FEGADYESHLLRENT	0.9743	0.2617
AFF1	72	S	Asp-Based_PSP	EEVKEFLSTKSHTHR	0.5165	0.495
AFF1	73	T	Asp-Based_PSP	EVKEFLSTKSHTHRL	0.5158	0.495
AFF1	206	S	DSP	SPLISLPSPVPPLSP	0.5344	0.5059
AFF1	396	S	DSP	TKDSQHVSSVTQNQK	0.5204	0.5059
AFF1	430	S	DSP	LEDDLQLSDSEDSDS	0.5097	0.5059
AFF1	544	S	DSP	PPRRHPESKGSSDSA	0.527	0.5059
AFF1	584	S	DSP	APHPGKRSCQKSPAQ	0.5322	0.5059
AFF1	588	S	DSP	GKRSCQKSPAQQEPP	0.5664	0.5059
AFF1	755	T	DSP	LLSPLRDTPPPQSLM	0.5326	0.5059
AFF1	1092	S	DSP	SKVAQAPSPCIASTG	0.5326	0.5059
AFF1	72	S	PPM	EEVKEFLSTKSHTHR	0.888	0.5641
AFF1	75	S	PPM	KEFLSTKSHTHRLDA	0.8779	0.5641
AFF1	199	S	PPP	SAPERELSPLISLPS	0.5	0.4965
AFF1	588	S	PPP	GKRSCQKSPAQQEPP	0.5017	0.4965
AFF1	755	T	PPP	LLSPLRDTPPPQSLM	0.4986	0.4965
AFF1	803	S	PPP	KHSSEKRSSDSSSKL	0.4986	0.4965
AFF1	804	S	PPP	HSSEKRSSDSSSKLA	0.4995	0.4965
AFF1	857	S	PPP	TKPSRPSSQSSKKEM	0.5025	0.4965
AFF3	355	S	DSP	KGDAEPESPDNGTSN	0.567	0.5059
AFF3	374	S	DSP	EDDLKLSSDEEENEQ	0.566	0.5059
AFF3	393	S	DSP	RTALRALSDSAVVQQ	0.5197	0.5059
AFF3	87	S	PPM	KDFLTDRSNQSHLVG	0.5666	0.5641
AFF3	124	S	PPM	RAQNQPSSICSTTTS	0.5673	0.5641
AFF3	336	S	PPM	FPFPNKDSQLVSSGH	0.9994	0.5641
AFF3	730	T	PPM	VGSINARTTSDIAKE	0.7387	0.5641
AFF3	732	S	PPM	SINARTTSDIAKELE	0.9963	0.5641
AFF3	124	S	PPP	RAQNQPSSICSTTTS	0.5004	0.4965
AFF3	355	S	PPP	KGDAEPESPDNGTSN	0.5038	0.4965
AFF3	702	S	PPP	TVAASASSGNDQRLK	0.5276	0.4965
AFF3	732	S	PPP	SINARTTSDIAKELE	0.5016	0.4965
AFF3	954	S	PPP	RPQTKPWSPGSNGHR	0.5034	0.4965
AFF4	212	S	DSP	KEHQRSKSPRDPDAN	0.5326	0.5059
AFF4	222	S	DSP	DPDANWDSPSRVPFS	0.5311	0.5059
AFF4	540	S	DSP	SKTIQKGSESGRGRQ	0.5325	0.5059
AFF4	1062	S	DSP	SPVSPKLSPGNSGNY	0.5312	0.5059
AFF4	70	S	PPM	KDFIGDRSIPKLVAI	0.9991	0.5641
AFF4	283	S	PPM	SSQSHGNSMTELKPS	0.9562	0.5641
AFF4	514	S	PPM	REQGTGNSYTDTSGP	0.6204	0.5641
AFF4	694	S	PPM	FFRQRMFSPMEEKEL	0.9168	0.5641
AFF4	70	S	PPP	KDFIGDRSIPKLVAI	0.498	0.4965
AFF4	109	T	PPP	SHQSSKWTPVGPAPS	0.501	0.4965
AFF4	212	S	PPP	KEHQRSKSPRDPDAN	0.5033	0.4965
AFF4	549	S	PPP	SGRGRQKSPAQSDST	0.5055	0.4965
AFF4	586	S	PPP	RGGLKIESETPVDLA	0.5365	0.4965
AFF4	588	T	PPP	GLKIESETPVDLASS	0.5202	0.4965
AFF4	598	S	PPP	DLASSMPSSRHKAAT	0.5062	0.4965
AFF4	620	S	PPP	IKKESKSSPRPTAEK	0.5015	0.4965
AFF4	694	S	PPP	FFRQRMFSPMEEKEL	0.5061	0.4965
AFF4	836	S	PPP	GSRKRTISQSSSLKS	0.5029	0.4965
AFF4	1062	S	PPP	SPVSPKLSPGNSGNY	0.4983	0.4965
AKAP9	27	S	CDC25	FRQRKAQSDGQSPSK	0.3657	0.3552
AKAP9	813	S	DSP	LDSIKSKSKDSVWEK	0.5297	0.5059
AKAP9	960	S	DSP	LELSQRLSDLSEQLK	0.5326	0.5059
AKAP9	3650	S	DSP	NIEAIIASEKEVWNR	0.513	0.5059
AKAP9	1383	S	PPM	SESTVPPSLPVDSVV	0.6083	0.5641
AKAP9	2959	S	PPM	NEGMQVLSLTESPYS	0.7985	0.5641
AKAP9	2963	S	PPM	QVLSLTESPYSDGED	0.9978	0.5641
AKAP9	2966	S	PPM	SLTESPYSDGEDHSI	0.9681	0.5641
AKAP9	2977	S	PPM	DHSIQQVSEPWLEER	0.8482	0.5641
AKAP9	2992	S	PPM	KAYINTISSLKDLIT	0.8109	0.5641
AKAP9	3833	S	PPM	PRHTTYRSRSDLDYI	0.566	0.5641
AKAP9	31	S	PPP	KAQSDGQSPSKKQKK	0.4979	0.4965
AKAP9	353	T	PSP-Other	LELKDKLTTADKLLG	0.014	0.0117
AKAP9	3141	S	PSP-Other	LEMQVELSSMKDRAT	0.0215	0.0117
AKAP9	3410	S	PSP-Other	KKMHELQSKVEDLQR	0.0128	0.0117
AKAP9	353	T	PTP-Other	LELKDKLTTADKLLG	0.9781	0.2617
AKAP9	3141	S	PTP-Other	LEMQVELSSMKDRAT	1	0.2617
AKAP9	3410	S	PTP-Other	KKMHELQSKVEDLQR	0.9245	0.2617
AKT1	473	S	Asp-Based_PSP	RPHFPQFSYSASGTA	0.994	0.495
AKT1	473	S	Classical_PTP	RPHFPQFSYSASGTA	0.9268	0.3869
AKT1	124	S	DSP	EMDFRSGSPSDNSGA	0.5239	0.5059
AKT1	266	S	DSP	SALDYLHSEKNVVYR	0.5281	0.5059
AKT1	308	T	DSP	KDGATMKTFCGTPEY	0.7367	0.5059
AKT1	473	S	DSP	RPHFPQFSYSASGTA	0.6372	0.5059
AKT1	308	T	PPM	KDGATMKTFCGTPEY	1	0.5641
AKT1	473	S	PPM	RPHFPQFSYSASGTA	1	0.5641
AKT1	475	S	PPM	HFPQFSYSASGTA**	0.586	0.5641
AKT1	124	S	PPP	EMDFRSGSPSDNSGA	0.5012	0.4965
AKT1	308	T	PPP	KDGATMKTFCGTPEY	0.648	0.4965
AKT1	450	T	PPP	TAQMITITPPDQDDS	0.6453	0.4965
AKT1	473	S	PPP	RPHFPQFSYSASGTA	0.6466	0.4965
AKT1	477	S	PPP	PQFSYSASGTA****	0.4967	0.4965
AKT2	474	S	Classical_PTP	RTHFPQFSYSASIRE	0.9022	0.3869
AKT2	309	T	DSP	SDGATMKTFCGTPEY	0.7366	0.5059
AKT2	309	T	PPM	SDGATMKTFCGTPEY	1	0.5641
AKT2	474	S	PPM	RTHFPQFSYSASIRE	1	0.5641
AKT2	478	S	PPM	PQFSYSASIRE****	0.5666	0.5641
AKT2	126	S	PPP	PMDYKCGSPSDSSTT	0.5008	0.4965
AKT2	309	T	PPP	SDGATMKTFCGTPEY	0.648	0.4965
AKT2	374	S	PPP	IRFPRTLSPEAKSLL	0.5095	0.4965
AKT2	474	S	PPP	RTHFPQFSYSASIRE	0.6438	0.4965
AKT2	478	S	PPP	PQFSYSASIRE****	0.497	0.4965
AKT3	472	S	Asp-Based_PSP	RPHFPQFSYSASGRE	0.5056	0.495
AKT3	472	S	Classical_PTP	RPHFPQFSYSASGRE	0.9231	0.3869
AKT3	264	S	DSP	SALDYLHSGKIVYRD	0.5286	0.5059
AKT3	305	T	DSP	TDAATMKTFCGTPEY	0.7335	0.5059
AKT3	120	S	PPM	EEERMNCSPTSQIDN	0.9203	0.5641
AKT3	123	S	PPM	RMNCSPTSQIDNIGE	0.928	0.5641
AKT3	305	T	PPM	TDAATMKTFCGTPEY	1	0.5641
AKT3	403	S	PPM	AKEIMRHSFFSGVNW	0.7529	0.5641
AKT3	472	S	PPM	RPHFPQFSYSASGRE	1	0.5641
AKT3	474	S	PPM	HFPQFSYSASGRE**	0.6562	0.5641
AKT3	305	T	PPP	TDAATMKTFCGTPEY	0.648	0.4965
AKT3	472	S	PPP	RPHFPQFSYSASGRE	0.6474	0.4965
ALDH2	18	S	DSP	RLGRRLLSAAATQAV	0.5077	0.5059
ALDH2	22	T	PPM	RLLSAAATQAVPAPN	0.5643	0.5641
ALK	229	S	DSP	TGHSSLESPTNMPSP	0.5354	0.5059
ALK	289	S	DSP	DLRNQSWSWRRIPSE	0.5639	0.5059
ALK	1437	S	DSP	AKREEERSPAAPPPL	0.5283	0.5059
ALK	529	S	PPM	STTDVPASESATVTS	0.5663	0.5641
ALK	670	S	PPM	ELKPGENSPRQTPIF	0.6818	0.5641
ALK	1104	S	PPM	CFAGKTSSISDLKEV	0.9704	0.5641
ALK	670	S	PPP	ELKPGENSPRQTPIF	0.5044	0.4965
AMER1	286	S	DSP	SSLEEPHSPETGEKV	0.5081	0.5059
AMER1	518	S	DSP	PDDSLENSPPGDDCL	0.5286	0.5059
AMER1	533	S	DSP	YDLHGRSSEMFDPFL	0.524	0.5059
AMER1	918	S	DSP	LVQGYLESDELQAQQ	0.5309	0.5059
AMER1	19	S	PPP	KGAAASGSTREQTAE	0.4967	0.4965
AMER1	240	S	PPP	DAPGPKVSPTPEPSP	0.5031	0.4965
AMER1	246	S	PPP	VSPTPEPSPPATEKM	0.4979	0.4965
AMER1	286	S	PPP	SSLEEPHSPETGEKV	0.502	0.4965
AMER1	749	S	PPP	RRAYPTYSPPEDPEE	0.5024	0.4965
AMER1	445	Y	DSP_Y	LLDPVRSYPGLAPGE	1	0.294
ANK1	429	S	DSP	NLLQRGASPNVSNVK	0.5321	0.5059
ANK1	903	S	DSP	TETSDNISPVASPVH	0.5679	0.5059
ANK1	925	S	DSP	MVDARGGSMRGSRHN	0.5326	0.5059
ANK1	987	S	DSP	PTGAQFLSPVIVEIP	0.525	0.5059
ANK1	1507	S	DSP	TDRDYSLSPSQMNGY	0.5265	0.5059
ANK1	1696	S	PPM	VSQVTERSQDRLQDW	0.5715	0.5641
ANK1	429	S	PPP	NLLQRGASPNVSNVK	0.4967	0.4965
ANK1	759	S	PPP	LLLKNGASPNEVSSD	0.4995	0.4965
ANK1	1378	T	PPP	GAEDRRRTPTPLALR	0.4977	0.4965
ANK1	1380	T	PPP	EDRRRTPTPLALRYS	0.4981	0.4965
ANK1	1686	S	PPP	GQARITHSPTVSQVT	0.4991	0.4965
APC	111	S	DSP	SSRSGECSPVPMGSF	0.5136	0.5059
APC	535	S	DSP	ALVAQLKSESEDLQQ	0.5097	0.5059
APC	794	S	DSP	SKQRHKQSLYGDYVF	0.5319	0.5059
APC	1360	S	DSP	EFSSGAKSPSKSGAQ	0.5327	0.5059
APC	1539	S	DSP	DNGNETESEQPKESN	0.523	0.5059
APC	1774	S	DSP	GKKKKPTSPVKPIPQ	0.5659	0.5059
APC	1847	T	DSP	FDSPHHYTPIEGTPY	0.5625	0.5059
APC	2064	S	DSP	KGDNEKHSPRNMGGI	0.5347	0.5059
APC	2244	S	DSP	RNSSSSTSPVSKKGP	0.5254	0.5059
APC	2337	S	DSP	SPGRNGISPPNKLSQ	0.5279	0.5059
APC	2350	S	DSP	SQLPRTSSPSTASTK	0.5376	0.5059
APC	2368	S	DSP	SGKMSYTSPGRQMSQ	0.5666	0.5059
APC	2473	S	DSP	SPSSRPASPTRSQAQ	0.5306	0.5059
APC	2533	S	DSP	HDIARSHSESPSRLP	0.5316	0.5059
APC	2535	S	DSP	IARSHSESPSRLPIN	0.5647	0.5059
APC	2760	T	DSP	ESSIVERTPFSSSSS	0.5159	0.5059
APC	171	S	PPM	NLTKRIDSLPLTENF	0.5643	0.5641
APC	1028	S	PPM	LDTPINYSLKYSDEQ	0.8681	0.5641
APC	1032	S	PPM	INYSLKYSDEQLNSG	0.7461	0.5641
APC	1100	S	PPM	FGQQECVSPYRSRGA	0.6129	0.5641
APC	1631	S	PPM	LQPQKHVSFTPGDDM	0.5964	0.5641
APC	1647	T	PPM	RVYCVEGTPINFSTA	0.9983	0.5641
APC	1652	S	PPM	EGTPINFSTATSLSD	0.8467	0.5641
APC	1967	S	PPM	PVCFSHNSSLSSLSD	0.9078	0.5641
APC	1968	S	PPM	VCFSHNSSLSSLSDI	0.9715	0.5641
APC	1971	S	PPM	SHNSSLSSLSDIDQE	0.98	0.5641
APC	1995	S	PPM	KETEPPDSQGEPSKP	0.9116	0.5641
APC	2497	S	PPM	DMSLSTHSSVQAGGW	0.9778	0.5641
APC	2724	S	PPM	GLENRLNSFIQVDAP	0.6033	0.5641
APC	1042	S	PPP	QLNSGRQSPSQNERW	0.4977	0.4965
APC	1360	S	PPP	EFSSGAKSPSKSGAQ	0.501	0.4965
APC	1368	T	PPP	PSKSGAQTPKSPPEH	0.502	0.4965
APC	1426	S	PPP	SPSDLPDSPGQTMPP	0.5025	0.4965
APC	1438	T	PPP	MPPSRSKTPPPPPQT	0.6474	0.4965
APC	1505	S	PPP	DGFSCSSSLSALSLD	0.498	0.4965
APC	1774	S	PPP	GKKKKPTSPVKPIPQ	0.5114	0.4965
APC	1842	S	PPP	RGSFAFDSPHHYTPI	0.4986	0.4965
APC	1847	T	PPP	FDSPHHYTPIEGTPY	0.5019	0.4965
APC	2244	S	PPP	RNSSSSTSPVSKKGP	0.5218	0.4965
APC	2270	S	PPP	EGQTATTSPRGAKPS	0.5012	0.4965
APC	2283	S	PPP	PSVKSELSPVARQTS	0.5028	0.4965
APC	2290	S	PPP	SPVARQTSQIGGSSK	0.4983	0.4965
APC	2308	T	PPP	RSGSRDSTPSRPAQQ	0.5052	0.4965
APC	2337	S	PPP	SPGRNGISPPNKLSQ	0.5019	0.4965
APC	2350	S	PPP	SQLPRTSSPSTASTK	0.5036	0.4965
APC	2368	S	PPP	SGKMSYTSPGRQMSQ	0.5049	0.4965
APC	2374	S	PPP	TSPGRQMSQQNLTKQ	0.5043	0.4965
APC	2473	S	PPP	SPSSRPASPTRSQAQ	0.5052	0.4965
APC	2535	S	PPP	IARSHSESPSRLPIN	0.5013	0.4965
APC	2772	S	PPP	SSSSKHSSPSGTVAA	0.503	0.4965
APC	2803	S	PPP	DSTSARPSQIPTPVN	0.4989	0.4965
APC	2830	S	PPP	TESSGTQSPKRHSGS	0.5052	0.4965
APC	1376	Y	Classical_PTP_Y	PKSPPEHYVQETPLM	0.9228	0.4962
AR	16	S	PPM	RVYPRPPSKTYRGAF	0.9065	0.5641
AR	18	T	PPM	YPRPPSKTYRGAFQN	0.9505	0.5641
AR	310	S	PPP	TEDTAEYSPFKGGYT	0.4974	0.4965
AR	424	S	PPP	AGAAGPGSGSPSAAA	0.6212	0.4965
ARAF	212	S	DSP	APLQRIRSTSTPNVH	0.5266	0.5059
ARAF	259	S	DSP	GTPRGSPSPASVSSG	0.5406	0.5059
ARAF	269	S	DSP	SVSSGRKSPHSKSPA	0.5385	0.5059
ARAF	212	S	PPM	APLQRIRSTSTPNVH	0.8593	0.5641
ARAF	214	S	PPM	LQRIRSTSTPNVHMV	0.9822	0.5641
ARAF	212	S	PPP	APLQRIRSTSTPNVH	0.497	0.4965
ARAF	257	S	PPP	SDGTPRGSPSPASVS	0.5061	0.4965
ARAF	269	S	PPP	SVSSGRKSPHSKSPA	0.504	0.4965
ARAF	274	S	PPP	RKSPHSKSPAEQRER	0.4983	0.4965
ARHGAP26	15	S	DSP	FSDCCLDSPHFRETL	0.5107	0.5059
ARHGAP26	595	S	DSP	SSDSKPPSCSERPLT	0.5537	0.5059
ARHGAP26	86	S	PPM	DEMCIARSLQEFATV	0.7963	0.5641
ARHGAP35	1106	S	PPM	NEEENIYSVPHDSTQ	0.5971	0.5641
ARHGAP35	1150	S	PPP	LERGRKVSIVSKPVL	0.4977	0.4965
ARHGAP35	1472	S	PPP	TPVTSQPSPPQSPPP	0.4977	0.4965
ARHGAP35	1105	Y	Classical_PTP_Y	RNEEENIYSVPHDST	0.9109	0.4962
ARHGAP5	289	T	DSP	TVRDYHATWKTVSNK	0.538	0.5059
ARHGAP5	423	S	DSP	NHVQHLISEKRRVEM	0.5326	0.5059
ARHGAP5	968	S	DSP	SEDVFLPSPRDCFPY	0.5325	0.5059
ARHGAP5	981	S	DSP	PYNNYPDSDDDTEAP	0.5266	0.5059
ARHGAP5	992	S	DSP	TEAPPPYSPIGDDVQ	0.5662	0.5059
ARHGAP5	1003	T	DSP	DDVQLLPTPSDRSRY	0.5329	0.5059
ARHGAP5	968	S	PPM	SEDVFLPSPRDCFPY	0.6731	0.5641
ARHGAP5	1075	S	PPM	KNPRKQTSRVPLAHP	0.6268	0.5641
ARHGAP5	1182	T	PPM	ASDDEAFTTSKTKRK	0.5641	0.5641
ARHGAP5	992	S	PPP	TEAPPPYSPIGDDVQ	0.4992	0.4965
ARHGAP5	1151	S	PPP	SHGERRPSKYKYKSK	0.5027	0.4965
ARHGAP5	1173	S	PPP	SYYRRTHSDASDDEA	0.4992	0.4965
ARHGEF10	22	S	DSP	RAERGIWSCSMDQRE	0.5336	0.5059
ARHGEF10	328	S	DSP	KMRDLMASTVGVVEI	0.5226	0.5059
ARHGEF10	198	S	PPM	TEDRQPNSLSSEEPP	0.9528	0.5641
ARHGEF10	308	S	PPM	SNHKKQLSHDLTRLK	0.5972	0.5641
ARHGEF10	416	S	PPM	TPMPEGLSQQQVVRR	0.9036	0.5641
ARHGEF10	373	S	PPP	AAVKRGRSFIRTKSL	0.5668	0.4965
ARHGEF10L	205	S	DSP	VSFQPKLSPDLTRLK	0.5326	0.5059
ARHGEF10L	294	S	DSP	GLLEVSVSDIKPPAP	0.5137	0.5059
ARHGEF10L	805	S	DSP	QLGALVHSPVNCPLL	0.5326	0.5059
ARHGEF10L	962	S	DSP	GVLWDLESPPVCLTV	0.5326	0.5059
ARHGEF10L	205	S	PPM	VSFQPKLSPDLTRLK	0.965	0.5641
ARHGEF10L	589	S	PPM	RGQLEISSLVPLGPK	0.8643	0.5641
ARHGEF10L	121	T	PPP	SRRIDRFTFPALEED	0.5024	0.4965
ARHGEF10L	205	S	PPP	VSFQPKLSPDLTRLK	0.5022	0.4965
ARHGEF12	6	S	DSP	**MSGTQSTITDRFP	0.5311	0.5059
ARHGEF12	28	S	DSP	GSILNRESPTDKKQK	0.5152	0.5059
ARHGEF12	63	S	DSP	SSSEESRSEIYGLVQ	0.5325	0.5059
ARHGEF12	178	S	DSP	PIMTSPHSPGASGNM	0.5188	0.5059
ARHGEF12	190	S	DSP	GNMERITSPVLMGEE	0.5275	0.5059
ARHGEF12	581	S	DSP	FLPKIKQSMKKDKEG	0.5304	0.5059
ARHGEF12	1077	S	DSP	ADSKHTFSPVIKLST	0.5124	0.5059
ARHGEF12	1327	S	DSP	GDIATCYSPRTSTES	0.5387	0.5059
ARHGEF12	4	T	PPM	****MSGTQSTITDR	0.5719	0.5641
ARHGEF12	6	S	PPM	**MSGTQSTITDRFP	0.6721	0.5641
ARHGEF12	22	S	PPM	KKPIRHGSILNRESP	0.9084	0.5641
ARHGEF12	254	S	PPM	PQLQEQLSKATGSAQ	0.7204	0.5641
ARHGEF12	309	S	PPM	PSSDNADSPKSGPKE	0.981	0.5641
ARHGEF12	327	S	PPM	LEENPEKSETIQDTD	0.916	0.5641
ARHGEF12	337	S	PPM	IQDTDTQSLVGSPST	0.9551	0.5641
ARHGEF12	632	T	PPM	RHPKHLSTPSSVSPE	0.9782	0.5641
ARHGEF12	1133	S	PPM	LICRMAASVKEQSTK	0.9468	0.5641
ARHGEF12	1160	S	PPM	DNDEEDPSKLKEEQH	0.6587	0.5641
ARHGEF12	1221	T	PPM	QFAKEQHTDGTLKEV	0.5771	0.5641
ARHGEF12	1288	S	PPM	FPRYRTASQGPQTDS	0.9801	0.5641
ARHGEF12	1295	S	PPM	SQGPQTDSVIQNSEN	0.6374	0.5641
ARHGEF12	1327	S	PPM	GDIATCYSPRTSTES	0.9997	0.5641
ARHGEF12	1348	S	PPM	VGLAPQDSQASNILV	0.5888	0.5641
ARHGEF12	1457	S	PPM	STHQQQHSPQNTHSD	0.9997	0.5641
ARHGEF12	22	S	PPP	KKPIRHGSILNRESP	0.5039	0.4965
ARHGEF12	28	S	PPP	GSILNRESPTDKKQK	0.5012	0.4965
ARHGEF12	309	S	PPP	PSSDNADSPKSGPKE	0.5042	0.4965
ARHGEF12	631	S	PPP	ARHPKHLSTPSSVSP	0.4999	0.4965
ARHGEF12	1148	T	PPP	PIPLPQSTPGEGDND	0.5016	0.4965
ARHGEF12	1176	S	PPP	ISVTGLQSPDRDLGL	0.5111	0.4965
ARHGEF12	1288	S	PPP	FPRYRTASQGPQTDS	0.5063	0.4965
ARHGEF12	1327	S	PPP	GDIATCYSPRTSTES	0.5061	0.4965
ARHGEF12	1306	Y	Classical_PTP_Y	NSENIKAYHSGEGHM	0.5331	0.4962
ARID1A	1348	T	Asp-Based_PSP	NQFSTQGTPSGSPFP	0.5165	0.495
ARID1A	1350	S	Asp-Based_PSP	FSTQGTPSGSPFPSQ	0.511	0.495
ARID1A	1352	S	Asp-Based_PSP	TQGTPSGSPFPSQQT	0.6476	0.495
ARID1A	552	S	CDC25	PQSQPPYSQPQAQSP	0.361	0.3552
ARID1A	658	S	DSP	MGTEGALSPGVSTSG	0.5294	0.5059
ARID1A	698	S	DSP	GIRGPSPSPVGSPAS	0.5437	0.5059
ARID1A	715	S	DSP	QSRSGPLSPAAVPGN	0.5139	0.5059
ARID1A	783	T	DSP	PSGGQIHTGMGSYQQ	0.532	0.5059
ARID1A	1134	S	DSP	QPKIQPPSPAGSGSM	0.5288	0.5059
ARID1A	1184	S	DSP	PGMSRSNSVGIQDAF	0.5129	0.5059
ARID1A	1587	S	DSP	NHIPQVSSPAPLPRP	0.512	0.5059
ARID1A	1600	S	DSP	RPMENRTSPSKSPFL	0.5324	0.5059
ARID1A	1755	S	DSP	GRFSKVSSPAPMEGG	0.5235	0.5059
ARID1A	1171	S	PPM	TPASTPHSQIPPLPG	0.8989	0.5641
ARID1A	1184	S	PPM	PGMSRSNSVGIQDAF	0.8422	0.5641
ARID1A	1356	S	PPM	PSGSPFPSQQTTMYQ	0.5641	0.5641
ARID1A	1535	T	PPM	RTDEMLHTDQRANHE	0.876	0.5641
ARID1A	1544	S	PPM	QRANHEGSWPSHGTR	0.7203	0.5641
ARID1A	1666	T	PPM	LTMKDIGTPEAWRVM	0.7202	0.5641
ARID1A	1916	S	PPM	ATMDDMLSTRSSTLT	0.5982	0.5641
ARID1A	1920	S	PPM	DMLSTRSSTLTEDGA	0.973	0.5641
ARID1A	1921	T	PPM	MLSTRSSTLTEDGAK	0.7425	0.5641
ARID1A	1923	T	PPM	STRSSTLTEDGAKSS	0.7815	0.5641
ARID1A	1929	S	PPM	LTEDGAKSSEAIKES	0.9978	0.5641
ARID1A	2211	S	PPM	AATQFQQSQASLLHM	0.5641	0.5641
ARID1A	363	S	PPP	RSHHAPMSPGSSGGG	0.4999	0.4965
ARID1A	682	S	PPP	NPAQSPFSPHTSPHL	0.5016	0.4965
ARID1A	686	S	PPP	SPFSPHTSPHLPGIR	0.5008	0.4965
ARID1A	698	S	PPP	GIRGPSPSPVGSPAS	0.5088	0.4965
ARID1A	1587	S	PPP	NHIPQVSSPAPLPRP	0.4979	0.4965
ARID1A	1600	S	PPP	RPMENRTSPSKSPFL	0.5033	0.4965
ARID1A	2272	S	PTP-Other	PLMNSLVSQVICDVL	0.2698	0.2617
ARID1B	599	S	DSP	TMGRSQGSPMDPMVM	0.5244	0.5059
ARID1B	808	S	DSP	IPGGPSPSPVGSPVG	0.5326	0.5059
ARID1B	812	S	DSP	PSPSPVGSPVGSNQS	0.5326	0.5059
ARID1B	854	S	DSP	SHPALSQSPMPQERG	0.5114	0.5059
ARID1B	1284	T	DSP	PGDLKPPTPASTPHG	0.5404	0.5059
ARID1B	1325	T	DSP	FPKRNSMTPNAPYQQ	0.525	0.5059
ARID1B	1335	S	DSP	APYQQGMSMPDVMGR	0.5324	0.5059
ARID1B	747	S	PPM	IQQERPSSLPDLSGS	0.9258	0.5641
ARID1B	22	S	PPP	RARARAGSGERRAPP	0.5031	0.4965
ARID1B	343	S	PPP	DQHGGQQSPGMGMMH	0.4978	0.4965
ARID1B	570	S	PPP	GAQYAAASPAWAAAQ	0.5002	0.4965
ARID1B	585	S	PPP	QRSHPAMSPGTPGPT	0.4977	0.4965
ARID1B	599	S	PPP	TMGRSQGSPMDPMVM	0.5013	0.4965
ARID1B	795	S	PPP	SPFSPHASPHLSSIP	0.5002	0.4965
ARID1B	1625	S	PPP	NHISRAPSPASFQRS	0.4995	0.4965
ARID1B	1638	S	PPP	RSLENRMSPSKSPFL	0.4986	0.4965
ARID1B	1827	S	PPP	EDSEKTESDEKSSIA	0.497	0.4965
ARID1B	917	Y	Classical_PTP_Y	YGPQMSQYGPQGNYS	0.4996	0.4962
ARID2	261	S	DSP	NKSHEGTSGEWIWES	0.5326	0.5059
ARID2	479	S	DSP	SSSHQMLSEIRPQAI	0.532	0.5059
ARID2	1018	S	DSP	RQQQQQHSPAPPPQQ	0.5663	0.5059
ARID2	1094	S	DSP	PNNARAPSPQVVYQV	0.531	0.5059
ARID2	1466	S	DSP	DVPQQRPSVVVSPHS	0.507	0.5059
ARID2	1542	S	DSP	GVRIVTISDPNNAGC	0.532	0.5059
ARID2	1500	S	PPM	VSHSPALSSDVRSTN	0.6937	0.5641
ARID2	1726	T	PPM	TVGGTSSTPRAQKAI	0.8108	0.5641
ARID2	1748	S	PPM	LMALRRGSRNLVFRD	0.8444	0.5641
ARID2	32	S	PPP	QFHHSRGSPFKKIPA	0.5076	0.4965
ARID2	973	S	PPP	PNITPSSSPSPVPAT	0.4972	0.4965
ARID2	1018	S	PPP	RQQQQQHSPAPPPQQ	0.4994	0.4965
ARID2	1496	S	PPP	SGSKVSHSPALSSDV	0.4985	0.4965
ARID2	1726	T	PPP	TVGGTSSTPRAQKAI	0.502	0.4965
ARNT	157	S	PPM	TDGSYKPSFLTDQEL	0.5902	0.5641
ARNT	576	T	PPM	SKGISSSTVPATQQL	0.7188	0.5641
ARNT	688	S	PPP	LPGAPTASPGAAAYP	0.5	0.4965
ASPM	367	S	DSP	EIYQKILSPDSFIKD	0.5308	0.5059
ASPM	446	S	DSP	PECQGSKSPKAIFEE	0.5325	0.5059
ASPM	647	T	DSP	TDLSIFRTPISKTNK	0.5326	0.5059
ASPM	348	S	PPM	DMFMKDNSQPVHLES	0.6226	0.5641
ASPM	557	S	PPM	PILSKSKSYKNEVTP	0.9823	0.5641
ASPM	563	T	PPM	KSYKNEVTPSSTTAS	0.9926	0.5641
ASPM	3387	S	PPM	LKTTNRASDVRSRSK	0.819	0.5641
ASPM	14	S	PPP	GRGCWEVSPTERRPP	0.4987	0.4965
ASPM	563	T	PPP	KSYKNEVTPSSTTAS	0.6373	0.4965
ASPSCR1	62	S	DSP	QRSVLDLSLQWRFAN	0.5338	0.5059
ASPSCR1	275	S	DSP	KLPKSLSSPGGPSKP	0.5232	0.5059
ASPSCR1	285	S	DSP	GPSKPKKSKSGQDPQ	0.5219	0.5059
ASPSCR1	482	S	DSP	GLLEHAISPSAADVL	0.5316	0.5059
ASPSCR1	502	S	DSP	SRAAGSPSPLPAPDP	0.5141	0.5059
ASPSCR1	500	S	PPP	YMSRAAGSPSPLPAP	0.5012	0.4965
ASXL1	503	S	DSP	NLARASASPDRIPSL	0.552	0.5059
ASXL1	795	S	DSP	ECESGTTSWESDDEE	0.5229	0.5059
ASXL1	852	S	DSP	PSSTPESSPTDCLQN	0.5288	0.5059
ASXL1	903	S	DSP	LHWIPIPSNDEVVKQ	0.5086	0.5059
ASXL1	1341	S	DSP	PSGKLGPSTNSMSGG	0.5152	0.5059
ASXL1	1351	T	DSP	SMSGGVQTPREDWAP	0.5159	0.5059
ASXL1	79	S	PPM	YKLPGRISLFTLKKD	0.6994	0.5641
ASXL1	156	S	PPM	RDSYRASSQANKQKK	0.6276	0.5641
ASXL1	871	S	PPM	DELGLGGSCPPMRES	0.7168	0.5641
ASXL1	878	S	PPM	SCPPMRESDTRQENL	0.6118	0.5641
ASXL1	892	S	PPM	LKTKALVSNSSLHWI	0.8725	0.5641
ASXL1	968	S	PPM	TVPSRGGSDSNGSYC	0.585	0.5641
ASXL1	973	S	PPM	GGSDSNGSYCQQVDI	0.6361	0.5641
ASXL1	1013	S	PPM	EGHLTEDSSEADTRE	0.9037	0.5641
ASXL1	1250	S	PPM	QKEVRAMSQDSNSNA	0.7774	0.5641
ASXL1	1276	S	PPM	SRTPRFSSPNVISFG	0.6476	0.5641
ASXL1	503	S	PPP	NLARASASPDRIPSL	0.507	0.4965
ASXL1	852	S	PPP	PSSTPESSPTDCLQN	0.4975	0.4965
ASXL1	993	S	PPP	NGDSEALSPHGESTD	0.5032	0.4965
ASXL1	1276	S	PPP	SRTPRFSSPNVISFG	0.5073	0.4965
ASXL2	51	S	DSP	KEIRSGTSPLACLNA	0.5261	0.5059
ASXL2	101	S	DSP	LSEGSEESSDGQSDS	0.5269	0.5059
ASXL2	106	S	DSP	EESSDGQSDSQSSEN	0.5342	0.5059
ASXL2	142	S	DSP	VSSSSPQSGCPSPTI	0.5097	0.5059
ASXL2	397	S	DSP	KKLTASPSDPKVKKT	0.5325	0.5059
ASXL2	411	S	DSP	TPAEQPKSMPVSEAS	0.5178	0.5059
ASXL2	520	S	DSP	NKSESQESLVTSPSK	0.5319	0.5059
ASXL2	530	S	DSP	TSPSKPKSPGVEKPI	0.5311	0.5059
ASXL2	845	S	DSP	PALISGASPVHCAAD	0.518	0.5059
ASXL2	1228	S	DSP	STSDCLASKNVKAEI	0.5327	0.5059
ASXL2	1430	S	DSP	GPSKLCVSCLVVR**	0.5302	0.5059
ASXL2	82	T	PPM	PGRMGVYTLKKDVPD	0.6157	0.5641
ASXL2	1319	S	PPM	QTPKLYGSPTQIGPS	0.9972	0.5641
ASXL2	1321	T	PPM	PKLYGSPTQIGPSYR	0.9902	0.5641
ASXL2	1326	S	PPM	SPTQIGPSYRGMINV	0.9095	0.5641
ASXL2	139	S	PPP	KRKVSSSSPQSGCPS	0.5006	0.4965
ASXL2	142	S	PPP	VSSSSPQSGCPSPTI	0.502	0.4965
ASXL2	520	S	PPP	NKSESQESLVTSPSK	0.4992	0.4965
ASXL2	714	S	PPP	GQTARGGSPGSDRVS	0.5035	0.4965
ASXL2	845	S	PPP	PALISGASPVHCAAD	0.4984	0.4965
ATF1	122	S	DSP	NGALQLASPGTDGVQ	0.5545	0.5059
ATF1	63	S	PPP	GILARRPSYRKILKD	0.5267	0.4965
ATIC	297	T	DSP	YDLYKTLTPISAAYA	0.5326	0.5059
ATIC	475	S	DSP	RHHPQVLSMKFKTGV	0.5199	0.5059
ATIC	475	S	PPM	RHHPQVLSMKFKTGV	0.7615	0.5641
ATIC	362	Y	Classical_PTP_Y	SKKKNGNYCVLQMDQ	0.506	0.4962
ATM	1981	S	Classical_PTP	SLAFEEGSQSTTISS	0.6371	0.3869
ATM	689	S	DSP	VHQNLKESLDRCLLG	0.5181	0.5059
ATM	837	S	DSP	FDRGEVESMEDDTNG	0.5326	0.5059
ATM	1810	T	DSP	DIWIKTLTCAFLDSG	0.5323	0.5059
ATM	824	S	PPM	DICKSLASFIKKPFD	0.9376	0.5641
ATM	875	S	PPM	DANEPGESQSTIGAI	0.9138	0.5641
ATM	1981	S	PPM	SLAFEEGSQSTTISS	1	0.5641
ATM	1987	S	PPM	GSQSTTISSLSEKSK	0.988	0.5641
ATM	1988	S	PPM	SQSTTISSLSEKSKE	0.9918	0.5641
ATM	2199	S	PPM	SVTHRQLSEVYIKWQ	0.6978	0.5641
ATM	2996	S	PPM	QECKRNLSDIDQSFN	0.5871	0.5641
ATM	788	S	PPP	QLCTRCLSNCTKKSP	0.4992	0.4965
ATM	1981	S	PPP	SLAFEEGSQSTTISS	0.5992	0.4965
ATM	2996	S	PPP	QECKRNLSDIDQSFN	0.5012	0.4965
ATP1A1	64	T	DSP	TDLSRGLTSARAAEI	0.5092	0.5059
ATP1A1	228	S	DSP	ESEPQTRSPDFTNEN	0.53	0.5059
ATP1A1	65	S	PPM	DLSRGLTSARAAEIL	0.6334	0.5641
ATP1A1	65	S	PPP	DLSRGLTSARAAEIL	0.6358	0.4965
ATP2B3	765	S	DSP	KLRVLARSSPTDKHT	0.5252	0.5059
ATP2B3	766	S	DSP	LRVLARSSPTDKHTL	0.5117	0.5059
ATP2B3	1208	S	DSP	TSSVFSSSPGSPLHS	0.5199	0.5059
ATP2B3	1211	S	DSP	VFSSSPGSPLHSVET	0.5323	0.5059
ATP2B3	896	S	PPM	LIMDTFASLALATEP	0.7513	0.5641
ATP2B3	1144	T	PPM	SIHNFMATPEFLIND	0.9329	0.5641
ATP2B3	66	S	PPP	LCRRLKTSPTEGLAD	0.5022	0.4965
ATP2B3	1208	S	PPP	TSSVFSSSPGSPLHS	0.4971	0.4965
ATP2B3	1211	S	PPP	VFSSSPGSPLHSVET	0.5024	0.4965
ATP2B3	1191	Y	Classical_PTP_Y	NAIDSGIYLTTHVTK	0.613	0.4962
ATR	428	S	Classical_PTP	SSNSDGISPKRRRLS	0.6392	0.3869
ATR	198	S	DSP	SAPLQLMSMQNLEFI	0.5323	0.5059
ATR	684	S	DSP	ILLQQQNSCNRVPKI	0.5318	0.5059
ATR	952	T	DSP	QMTALPNTPCQNADV	0.554	0.5059
ATR	1007	S	DSP	PDLAAKASPAASALI	0.5152	0.5059
ATR	1472	S	DSP	SQKSTDWSGVKKPIY	0.5288	0.5059
ATR	952	T	PPM	QMTALPNTPCQNADV	0.5641	0.5641
ATR	1426	S	PPM	YAIQELLSIYDCREM	0.5718	0.5641
ATR	1754	T	PPM	GQLSTVITQVNGVHA	0.8547	0.5641
ATR	2615	S	PPM	RVTGLPLSIEGHVHY	0.9066	0.5641
ATR	428	S	PPP	SSNSDGISPKRRRLS	0.5775	0.4965
ATRX	2427	T	Asp-Based_PSP	QQQQQQMTYQQATLG	0.543	0.495
ATRX	2432	T	Asp-Based_PSP	QMTYQQATLGHLMMP	0.5168	0.495
ATRX	1470	S	CDC25	EEDENDDSKSPGKGR	0.3572	0.3552
ATRX	34	S	DSP	EESEETSSPPRLAMN	0.5276	0.5059
ATRX	117	T	DSP	ENSENDITMQSLPKG	0.5189	0.5059
ATRX	316	S	DSP	YEHTSRFSPKKTSSN	0.5575	0.5059
ATRX	598	S	DSP	TPVSLSNSPIKGADC	0.5306	0.5059
ATRX	656	S	DSP	EESDLRRSPRVKTTP	0.5313	0.5059
ATRX	662	T	DSP	RSPRVKTTPLRRPTE	0.5349	0.5059
ATRX	752	T	DSP	SHSSSSDTDINEIHT	0.5148	0.5059
ATRX	985	S	DSP	SEDDKKQSKKGTEEK	0.5183	0.5059
ATRX	1053	T	DSP	SKKIRDKTSKKKDEL	0.5212	0.5059
ATRX	1125	S	DSP	KEDGCNSSDKRLKRI	0.5664	0.5059
ATRX	1470	S	DSP	EEDENDDSKSPGKGR	0.5322	0.5059
ATRX	1527	S	DSP	VIEIEDASPTKCPIT	0.5326	0.5059
ATRX	1915	S	DSP	DEFIASDSDETSMSL	0.5468	0.5059
ATRX	150	S	PPM	GPEFRSRSKMKTENL	0.8992	0.5641
ATRX	488	S	PPM	EEQRTNKSTGGEHKK	0.9614	0.5641
ATRX	496	S	PPM	TGGEHKKSDRKEEPQ	0.8724	0.5641
ATRX	890	S	PPM	QERETFSSAEGTVDK	0.6403	0.5641
ATRX	2089	S	PPM	DYYRLDGSTTAQSRK	0.5696	0.5641
ATRX	84	S	PPP	SRSKRKPSIVTKYVE	0.5007	0.4965
ATRX	191	S	PPP	DSIYRHPSLQVLICK	0.498	0.4965
ATRX	316	S	PPP	YEHTSRFSPKKTSSN	0.5027	0.4965
ATRX	656	S	PPP	EESDLRRSPRVKTTP	0.502	0.4965
ATRX	783	S	PPP	KGKRKRKSSTSGSDF	0.5034	0.4965
ATRX	784	S	PPP	GKRKRKSSTSGSDFD	0.5493	0.4965
ATRX	810	T	PPP	ISKKKRQTQSESSNY	0.4978	0.4965
ATRX	1174	S	PPP	KKKQRTSSKKKAVIV	0.497	0.4965
ATRX	1188	S	PPP	VKEKKRNSLRTSTKR	0.4973	0.4965
ATRX	1192	S	PPP	KRNSLRTSTKRKQAD	0.4966	0.4965
ATRX	1406	S	PPP	EQRPRTRSAKKAELE	0.5015	0.4965
ATRX	1472	S	PPP	DENDDSKSPGKGRKK	0.4973	0.4965
ATRX	1493	T	PPP	DDKLRTETQNALKEE	0.5017	0.4965
ATRX	2487	S	PPP	RSKNPGPSQGKSM**	0.4988	0.4965
AXIN1	217	S	Classical_PTP	YTRTGSESPKVCSDQ	0.6394	0.3869
AXIN1	60	T	PPM	KGETSTATPRRSDLD	0.574	0.5641
AXIN1	132	S	PPM	RKLEPCDSNEEKRLK	0.5642	0.5641
AXIN1	325	S	PPM	ANDSEQQSLSSDADT	0.5786	0.5641
AXIN1	328	S	PPM	SEQQSLSSDADTLSL	0.6107	0.5641
AXIN1	60	T	PPP	KGETSTATPRRSDLD	0.5015	0.4965
AXIN1	75	S	PPP	LGYEPEGSASPTPPY	0.5972	0.4965
AXIN1	77	S	PPP	YEPEGSASPTPPYLK	0.6159	0.4965
AXIN1	217	S	PPP	YTRTGSESPKVCSDQ	0.6276	0.4965
AXIN1	469	S	PPP	AHEENPESILDEHVQ	0.6132	0.4965
AXIN2	70	S	PPM	GEPEGRASPDSPLTR	0.6897	0.5641
AXIN2	673	T	PPM	NSGHPRTTPRAHLFT	0.5641	0.5641
AXIN2	33	T	PPP	VPGEEGETPPCQPGV	0.4965	0.4965
AXIN2	70	S	PPP	GEPEGRASPDSPLTR	0.504	0.4965
AXIN2	652	S	PPP	PLESARSSPGERASR	0.4973	0.4965
AXIN2	735	T	PPP	ATVQTGATPFSNPSL	0.4984	0.4965
AXIN2	283	Y	Classical_PTP_Y	RSDPVNPYHIGSGYV	0.7218	0.4962
BAP1	292	S	DSP	SKSASNKSPLVLEAN	0.509	0.5059
BAP1	369	S	DSP	DNHNYAKSPMQEEED	0.5216	0.5059
BAP1	583	S	DSP	TEGGKGSSPSIRPIQ	0.5355	0.5059
BAP1	172	S	PPM	MEAFHFVSYVPITGR	0.6514	0.5641
BAP1	369	S	PPM	DNHNYAKSPMQEEED	0.9983	0.5641
BAP1	327	S	PPP	CAQAPSHSPPNKPKL	0.5068	0.4965
BAP1	487	T	PPP	THSQPSPTPSNESTD	0.498	0.4965
BAP1	505	S	PPP	EIGSAFNSPLRSPIR	0.498	0.4965
BAP1	721	S	PPP	KPDRRKRSRPYKAKR	0.5019	0.4965
BARD1	151	S	DSP	KMWFSPRSKKVRYVV	0.5326	0.5059
BARD1	184	S	DSP	QDSYEFVSPSPPADV	0.5185	0.5059
BARD1	330	S	DSP	GHHNRLSSPISKRCR	0.5141	0.5059
BARD1	410	S	DSP	SYRRVMSSPSAMKLL	0.5247	0.5059
BARD1	16	S	PPP	NRQPRIRSGNEPRSA	0.5012	0.4965
BARD1	148	S	PPP	NSIKMWFSPRSKKVR	0.5024	0.4965
BARD1	330	S	PPP	GHHNRLSSPISKRCR	0.5803	0.4965
BAX	60	S	DSP	DASTKKLSECLKRIG	0.5198	0.5059
BAX	163	S	PPM	GGWDGLLSYFGTPTW	0.5977	0.5641
BAX	172	T	PPM	FGTPTWQTVTIFVAG	1	0.5641
BAX	174	T	PPM	TPTWQTVTIFVAGVL	1	0.5641
BAX	184	S	PPM	VAGVLTASLTIWKKM	1	0.5641
BAX	186	T	PPM	GVLTASLTIWKKMG*	1	0.5641
BAZ1A	49	S	DSP	ERTILCNSLVWSCAV	0.5126	0.5059
BAZ1A	697	S	DSP	KEDEQRNSTADISIG	0.5275	0.5059
BAZ1A	1367	T	DSP	GRKSANNTPENSPNF	0.559	0.5059
BAZ1A	1402	S	DSP	SKLSLQESESKRRCR	0.53	0.5059
BAZ1A	1538	T	DSP	QKLGLHVTPSNVDQV	0.5324	0.5059
BAZ1A	819	S	PPM	RRYWIFPSIPGLFIE	0.6341	0.5641
BAZ1A	850	S	PPM	SFQNNVQSQDPQVST	0.7391	0.5641
BAZ1A	1205	S	PPP	KQRSRRLSSRQRPSL	0.5028	0.4965
BAZ1A	1367	T	PPP	GRKSANNTPENSPNF	0.5105	0.4965
BAZ1A	1413	S	PPP	RRCRKRQSPEPSPVT	0.5031	0.4965
BCL10	100	T	DSP	NFLIQKITDEVLKLR	0.5184	0.5059
BCL10	214	T	DSP	LQLEEEGTCANSSEM	0.5318	0.5059
BCL10	231	S	PPP	PLRSRTVSRQ*****	0.4974	0.4965
BCL11A	332	S	Asp-Based_PSP	NTSSPPLSPGRPSPM	0.5678	0.495
BCL11A	630	S	Asp-Based_PSP	LGSPSSLSPFSKRIK	0.6926	0.495
BCL11A	18	S	DSP	HLSKREFSPEPLEAI	0.5424	0.5059
BCL11A	327	S	DSP	RELAGNTSSPPLSPG	0.5229	0.5059
BCL11A	701	T	DSP	NGSLRFSTPPGELDG	0.556	0.5059
BCL11A	722	T	DSP	GTGSGGSTPHISGPG	0.5228	0.5059
BCL11A	675	S	PPM	QLKDPFLSFGDSRQS	0.6095	0.5641
BCL11A	18	S	PPP	HLSKREFSPEPLEAI	0.5034	0.4965
BCL11A	86	S	PPP	KAVDKPPSPSPIEMK	0.5061	0.4965
BCL11A	88	S	PPP	VDKPPSPSPIEMKKA	0.5064	0.4965
BCL11A	608	S	PPP	TVNGRGCSPGESASG	0.4994	0.4965
BCL11A	630	S	PPP	LGSPSSLSPFSKRIK	0.5091	0.4965
BCL11A	682	S	PPP	SFGDSRQSPFASSSE	0.5055	0.4965
BCL11A	824	S	PPP	KHMKKWHSDRVLNND	0.4974	0.4965
BCL11B	97	S	DSP	DKALDKDSPPPSSRS	0.5646	0.5059
BCL11B	260	T	DSP	GPASSSLTPRLTIPP	0.5085	0.5059
BCL11B	318	S	DSP	PGTPPLFSPPPRHHL	0.5669	0.5059
BCL11B	754	T	DSP	NGSLRFSTPPGDLLD	0.5537	0.5059
BCL11B	776	T	DSP	GTASGGSTPHLGGPG	0.5111	0.5059
BCL11B	97	S	PPP	DKALDKDSPPPSSRS	0.5034	0.4965
BCL11B	401	S	PPP	PFQPSPKSPFLSTPP	0.4978	0.4965
BCL11B	497	S	PPP	DGLSAASSPEPGTSE	0.4989	0.4965
BCL11B	735	S	PPP	GFTDARQSPFATSSE	0.503	0.4965
BCL11B	754	T	PPP	NGSLRFSTPPGDLLD	0.4992	0.4965
BCL11B	775	S	PPP	SGTASGGSTPHLGGP	0.4999	0.4965
BCL11B	708	Y	Classical_PTP_Y	LIPSENVYSQWLVGY	0.5867	0.4962
BCL2	70	S	PPP	RDPVARTSPLQTPAA	0.6433	0.4965
BCL2	87	S	PPP	AAAGPALSPVPPVVH	0.6245	0.4965
BCL2L12	33	T	DSP	AAGSPVPTPPRSPAQ	0.5514	0.5059
BCL2L12	108	S	DSP	LVQEQLKSPPSPELQ	0.533	0.5059
BCL2L12	241	S	DSP	WEGILAVSPVDLNLP	0.5325	0.5059
BCL2L12	33	T	PPP	AAGSPVPTPPRSPAQ	0.5022	0.4965
BCL2L12	108	S	PPP	LVQEQLKSPPSPELQ	0.4969	0.4965
BCL2L12	189	S	PPP	CPGPPPPSPEPLARL	0.4994	0.4965
BCL3	398	S	DSP	SNGLLSASPSSSPSQ	0.5235	0.5059
BCL3	448	S	DSP	PGRPVPPSPAPGGS*	0.5345	0.5059
BCL3	406	S	PPP	PSSSPSQSPPRDPPG	0.4972	0.4965
BCL3	448	S	PPP	PGRPVPPSPAPGGS*	0.5024	0.4965
BCL6	3	S	DSP	*****MASPADSCIQ	0.5324	0.5059
BCL6	7	S	DSP	*MASPADSCIQFTRH	0.5231	0.5059
BCL6	333	S	DSP	KGLVSPQSPQKSDCQ	0.5338	0.5059
BCL7A	103	S	DSP	QSSIADASPIKQENS	0.5325	0.5059
BCL7A	207	S	DSP	LEASQQNSEEM****	0.5305	0.5059
BCL7A	154	S	PPM	DASDEQNSQSSMEHS	0.6153	0.5641
BCL7A	161	S	PPP	SQSSMEHSMNSSEKV	0.501	0.4965
BCL7A	46	Y	Classical_PTP_Y	GDTSLRIYKWVPVTE	0.5115	0.4962
BCL9	1039	S	Asp-Based_PSP	VASSDDDSPPARSPN	0.5308	0.495
BCL9	315	T	DSP	TPNNRAVTPVSQGSN	0.5324	0.5059
BCL9	613	S	DSP	PPGQGIFSGPGRGER	0.5313	0.5059
BCL9	687	S	DSP	IPVEGPLSPSRGDFP	0.5187	0.5059
BCL9	1039	S	DSP	VASSDDDSPPARSPN	0.5285	0.5059
BCL9	1078	S	DSP	VVPMPTLSPMGMTQP	0.5195	0.5059
BCL9	343	T	PPM	VSSGEPPTLGENPDG	0.9872	0.5641
BCL9	352	S	PPM	GENPDGLSQEQLEHR	0.8052	0.5641
BCL9	1210	S	PPM	SFTVLGNSMPSVFTD	0.9071	0.5641
BCL9	11	S	PPP	SNPKVRSSPSGNTQS	0.4992	0.4965
BCL9	62	S	PPP	SASQSQPSPCDSKSG	0.4983	0.4965
BCL9	72	T	PPP	DSKSGGHTPKALPGP	0.4984	0.4965
BCL9	102	S	PPP	GKGKRERSISADSFD	0.5008	0.4965
BCL9	136	S	PPP	DHIKSQDSQHTPHSM	0.5005	0.4965
BCL9	155	T	PPP	ATAPRSSTPSHGQTT	0.4995	0.4965
BCL9	278	S	PPP	PRPLDRESPGVENKL	0.5036	0.4965
BCL9	295	S	PPP	SVGSPASSTPLPPDG	0.5012	0.4965
BCL9	315	T	PPP	TPNNRAVTPVSQGSN	0.5016	0.4965
BCL9	907	S	PPP	AAAASIKSPPVLGSA	0.5056	0.4965
BCL9	1335	S	PPP	GPHHRMMSPAQSTMP	0.4996	0.4965
BCL9	1377	S	PPP	THPGPVGSPGMMMSM	0.4977	0.4965
BCL9	755	S	PTP-Other	LKLRPGGSDMLPAQQ	0.2763	0.2617
BCL9L	926	S	Asp-Based_PSP	ISINQMGSPGMGHLK	0.5851	0.495
BCL9L	88	S	DSP	GAKANQISPSNSSLK	0.5287	0.5059
BCL9L	396	S	DSP	GQRSLVGSEGLSKEQ	0.5244	0.5059
BCL9L	671	T	DSP	GEAERFMTPRVREEL	0.5578	0.5059
BCL9L	942	S	DSP	PTLSQVHSPLVTSPS	0.5286	0.5059
BCL9L	991	S	DSP	SVRSPTGSPSRLKSP	0.5657	0.5059
BCL9L	1074	S	DSP	PSLPFTSSPDPTPSQ	0.5187	0.5059
BCL9L	1390	S	DSP	VQRGLNMSMCHPGQM	0.5299	0.5059
BCL9L	671	T	PPM	GEAERFMTPRVREEL	0.5641	0.5641
BCL9L	1089	T	PPM	NPLSLMMTQMSKYAM	0.5641	0.5641
BCL9L	21	S	PPP	RRREAPGSPPLSPRG	0.5006	0.4965
BCL9L	88	S	PPP	GAKANQISPSNSSLK	0.5069	0.4965
BCL9L	118	S	PPP	VKRDRSVSVDSGEQR	0.5011	0.4965
BCL9L	355	T	PPP	TGGTHPNTPTATTAN	0.5011	0.4965
BCL9L	671	T	PPP	GEAERFMTPRVREEL	0.5033	0.4965
BCL9L	991	S	PPP	SVRSPTGSPSRLKSP	0.4988	0.4965
BCL9L	1480	S	PPP	PLRQRSVSLDSQMGY	0.5015	0.4965
BCLAF1	658	S	CDC25	IHRRIDISPSTLRKH	0.3616	0.3552
BCLAF1	10	S	DSP	RSNSRSHSSRSKSRS	0.5326	0.5059
BCLAF1	27	S	DSP	SSRSRSRSHSRKKRY	0.538	0.5059
BCLAF1	104	S	DSP	WNRRHSRSPRRGRSR	0.5636	0.5059
BCLAF1	114	S	DSP	RGRSRSRSPKRRSVS	0.5669	0.5059
BCLAF1	121	S	DSP	SPKRRSVSSQRSRSR	0.5648	0.5059
BCLAF1	138	S	DSP	RSYRSSRSPRSSSSR	0.5661	0.5059
BCLAF1	230	S	DSP	PRSPHSPSPIATPPS	0.5324	0.5059
BCLAF1	285	S	DSP	GNGSSRYSPSQNSPI	0.5313	0.5059
BCLAF1	361	S	DSP	NTRDKEASKEKGSEK	0.5307	0.5059
BCLAF1	366	S	DSP	EASKEKGSEKGRAEG	0.5308	0.5059
BCLAF1	450	S	DSP	SLKGNRESDGFREEK	0.5294	0.5059
BCLAF1	512	S	DSP	LKDLFDYSPPLHKNL	0.5404	0.5059
BCLAF1	531	S	DSP	KSTFREESPLRIKMI	0.5325	0.5059
BCLAF1	559	S	DSP	APVPLDDSNRPASLT	0.5185	0.5059
BCLAF1	658	S	DSP	IHRRIDISPSTLRKH	0.5416	0.5059
BCLAF1	705	S	DSP	DRRRKERSKERGDSK	0.5379	0.5059
BCLAF1	718	S	DSP	SKGSRESSGSRKQEK	0.5407	0.5059
BCLAF1	757	S	DSP	RSSSSSASPSSPSSR	0.5649	0.5059
BCLAF1	840	T	DSP	EEWDPEYTPKSKKYF	0.5341	0.5059
BCLAF1	884	S	DSP	NFKKSGSSPKWTHDK	0.5326	0.5059
BCLAF1	512	S	PPM	LKDLFDYSPPLHKNL	0.9159	0.5641
BCLAF1	648	S	PPM	EHSTRQKSPEIHRRI	0.9941	0.5641
BCLAF1	15	S	PPP	SHSSRSKSRSQSSSR	0.5014	0.4965
BCLAF1	17	S	PPP	SSRSKSRSQSSSRSR	0.4996	0.4965
BCLAF1	27	S	PPP	SSRSRSRSHSRKKRY	0.5021	0.4965
BCLAF1	36	S	PPP	SRKKRYSSRSRSRTY	0.4995	0.4965
BCLAF1	42	T	PPP	SSRSRSRTYSRSRSR	0.5004	0.4965
BCLAF1	102	S	PPP	PVWNRRHSRSPRRGR	0.4985	0.4965
BCLAF1	110	S	PPP	RSPRRGRSRSRSPKR	0.4979	0.4965
BCLAF1	114	S	PPP	RGRSRSRSPKRRSVS	0.5035	0.4965
BCLAF1	121	S	PPP	SPKRRSVSSQRSRSR	0.5006	0.4965
BCLAF1	138	S	PPP	RSYRSSRSPRSSSSR	0.5011	0.4965
BCLAF1	148	S	PPP	SSSSRSSSPYSKSPV	0.503	0.4965
BCLAF1	161	S	PPP	PVSKRRGSQEKQTKK	0.5034	0.4965
BCLAF1	177	S	PPP	EGEPQEESPLKSKSQ	0.4984	0.4965
BCLAF1	228	S	PPP	NSPRSPHSPSPIATP	0.4968	0.4965
BCLAF1	512	S	PPP	LKDLFDYSPPLHKNL	0.4969	0.4965
BCLAF1	525	S	PPP	NLDAREKSTFREESP	0.5053	0.4965
BCLAF1	531	S	PPP	KSTFREESPLRIKMI	0.5086	0.4965
BCLAF1	648	S	PPP	EHSTRQKSPEIHRRI	0.5028	0.4965
BCLAF1	658	S	PPP	IHRRIDISPSTLRKH	0.506	0.4965
BCLAF1	690	S	PPP	DKKLRCDSADLRHDI	0.5015	0.4965
BCLAF1	718	S	PPP	SKGSRESSGSRKQEK	0.498	0.4965
BCLAF1	726	T	PPP	GSRKQEKTPKDYKEY	0.5019	0.4965
BCLAF1	757	S	PPP	RSSSSSASPSSPSSR	0.5027	0.4965
BCLAF1	760	S	PPP	SSSASPSSPSSREEK	0.4998	0.4965
BCLAF1	884	S	PPP	NFKKSGSSPKWTHDK	0.5014	0.4965
BCOR	269	T	DSP	ASPMRLSTPSASPAI	0.5278	0.5059
BCOR	273	S	DSP	RLSTPSASPAIPPLV	0.5259	0.5059
BCOR	819	T	DSP	EPDAKTDTNVSKPSF	0.5324	0.5059
BCOR	365	S	PPM	HKHYARISTSPSVAL	0.8874	0.5641
BCOR	369	S	PPM	ARISTSPSVALSKPY	0.9651	0.5641
BCOR	389	S	PPM	EFPAARLSNGKYPKA	0.7945	0.5641
BCOR	830	S	PPM	KPSFAAESVGQSAEP	0.9426	0.5641
BCOR	1373	S	PPM	KHLIPQESRRGLPLT	0.719	0.5641
BCOR	269	T	PPP	ASPMRLSTPSASPAI	0.4979	0.4965
BCOR	294	S	PPP	LPWKMGVSPGNPVDS	0.4996	0.4965
BCOR	340	S	PPP	LPPSPRPSPRVHLPT	0.6252	0.4965
BCOR	423	S	PPP	QDRKDGSSPPLLEKQ	0.5025	0.4965
BCOR	641	S	PPP	PPSSIFLSPNEAFRS	0.5036	0.4965
BCOR	932	S	PPP	CVGSAPPSVDVTPTY	0.4993	0.4965
BCOR	1139	S	PPP	VDRKRKVSGDSSHTE	0.5118	0.4965
BCOR	1439	S	PPP	TQLPCSSSPQETTQS	0.4973	0.4965
BCORL1	1753	S	Asp-Based_PSP	PGGLDDRSPPGSSET	0.7857	0.495
BCORL1	599	S	DSP	EGTSVTFSPLKSPPQ	0.5131	0.5059
BCORL1	613	S	DSP	QLEREMASPPECSEM	0.5331	0.5059
BCORL1	648	T	DSP	TPPMPVLTPVHTSSK	0.5226	0.5059
BCORL1	1033	S	DSP	VPSSRRGSSTERPQL	0.5275	0.5059
BCORL1	1042	S	DSP	TERPQLGSQVDLGRV	0.5314	0.5059
BCORL1	1688	S	DSP	PCYNLQVSVSRGPCN	0.5094	0.5059
BCORL1	1724	T	DSP	FPHFEITTMPKAEFY	0.5187	0.5059
BCORL1	1776	S	DSP	DLLRLLGSEVEFQSC	0.5319	0.5059
BCORL1	155	S	PPM	MSKQVDCSPAGVKAL	0.9012	0.5641
BCORL1	520	S	PPM	TSDSKLVSLEVNRLP	0.79	0.5641
BCORL1	771	S	PPM	ATCGKKGSQAGAEGQ	0.5641	0.5641
BCORL1	927	S	PPM	NPVLLTLSPQTGTLA	0.8403	0.5641
BCORL1	1231	S	PPM	RTRSQSGSICSSFAG	0.5641	0.5641
BCORL1	1369	S	PPM	KARKQKTSSSQSLEH	0.6095	0.5641
BCORL1	117	S	PPP	GLLVPLSSPGDGLKL	0.5036	0.4965
BCORL1	1158	S	PPP	LPSDPQESTKKSPRG	0.4977	0.4965
BCORL1	1190	S	PPP	RKPTKPESQSPGKRA	0.5066	0.4965
BCORL1	1231	S	PPP	RTRSQSGSICSSFAG	0.4988	0.4965
BCORL1	1259	T	PPP	TEEEEEVTPTPAKRR	0.4969	0.4965
BCORL1	1337	S	PPP	KKRRRQKSRKYQTGE	0.4989	0.4965
BCORL1	1441	S	PPP	AKGKGRWSQQKTRSP	0.5015	0.4965
BCORL1	1447	S	PPP	WSQQKTRSPKSPTPV	0.5006	0.4965
BCR	301	S	DSP	GPLLRSQSTSEQEKR	0.5297	0.5059
BCR	303	S	DSP	LLRSQSTSEQEKRLT	0.5179	0.5059
BCR	354	S	DSP	SGQSSRVSPSPTTYR	0.5621	0.5059
BCR	664	T	DSP	LHDLLKHTPASHPDH	0.5134	0.5059
BCR	1065	S	DSP	VVTKRERSKVPYIVR	0.5205	0.5059
BCR	122	S	PPP	ARPDGEGSPGKARPG	0.5026	0.4965
BCR	130	T	PPP	PGKARPGTARRPGAA	0.4998	0.4965
BCR	215	S	PPP	MQMERKKSQHGAGSS	0.4971	0.4965
BCR	354	S	PPP	SGQSSRVSPSPTTYR	0.5059	0.4965
BCR	177	Y	Classical_PTP_Y	ADAEKPFYVNVEFHH	0.948	0.4962
BIRC3	143	S	DSP	GSYSNSPSNPVNSRA	0.5195	0.5059
BIRC3	513	S	PPM	AATVFRNSLQEAEAV	0.5905	0.5641
BIRC3	81	S	PPP	DNWKRGDSPTEKHKK	0.5077	0.4965
BIRC6	1007	S	Asp-Based_PSP	NPSSPGISGVDLLVD	0.5174	0.495
BIRC6	620	S	DSP	CTNSELNSPLVRRTL	0.5549	0.5059
BIRC6	895	S	DSP	GFEREKTSDISTLGH	0.5091	0.5059
BIRC6	918	S	DSP	YVKILDLSNFEILAK	0.515	0.5059
BIRC6	1003	S	DSP	KPLSNPSSPGISGVD	0.5398	0.5059
BIRC6	1841	S	DSP	ATDISTHSLILHDLI	0.5276	0.5059
BIRC6	2132	S	DSP	GQRSLSNSGVLESLL	0.5317	0.5059
BIRC6	2169	S	DSP	VLDIPMISWVVMLVS	0.5327	0.5059
BIRC6	2874	S	DSP	VHHYITCSDKVMSRS	0.5246	0.5059
BIRC6	4748	S	DSP	LEQIRNPSPCFKEVI	0.5325	0.5059
BIRC6	3867	S	PPM	LPVSTTLSDVLDRVS	0.662	0.5641
BIRC6	3913	S	PPM	NGFQDNYSVVVASGL	0.957	0.5641
BIRC6	4595	S	PPM	SLPLSSSSSVFVRCD	0.8181	0.5641
BIRC6	4596	S	PPM	LPLSSSSSVFVRCDE	0.8545	0.5641
BIRC6	4639	S	PPM	FPQDYPSSPPLVNLE	0.919	0.5641
BIRC6	4717	T	PPM	GYERSRGTPSGTQSS	0.9982	0.5641
BIRC6	577	S	PPP	GGLLTYKSPATSPIS	0.5117	0.4965
BIRC6	3867	S	PPP	LPVSTTLSDVLDRVS	0.5098	0.4965
BIRC6	3929	S	PPP	SQSKRAVSATPPRPP	0.5043	0.4965
BIRC6	4847	S	PPP	HDQVKPSSSKELPSD	0.4967	0.4965
BIRC6	3608	S	PSP-Other	APLALTESHLATLAS	0.0188	0.0117
BIRC6	3608	S	PTP-Other	APLALTESHLATLAS	0.9997	0.2617
BIRC6	4024	Y	Classical_PTP_Y	SLSKTDSYKRLHPEK	0.5039	0.4962
BLM	74	S	DSP	VTEDFSFSEPLPNTT	0.5321	0.5059
BLM	125	T	DSP	VVCTTQNTPTVKKSR	0.5313	0.5059
BLM	144	S	DSP	KKLEFSSSPDSLSTI	0.5344	0.5059
BLM	171	T	DSP	ETSKSFVTPPQSHFV	0.5322	0.5059
BLM	282	S	DSP	LEEAELHSTEKVPCI	0.5186	0.5059
BLM	718	S	PPM	VVISPLRSLIVDQVQ	0.986	0.5641
BLM	125	T	PPP	VVCTTQNTPTVKKSR	0.5036	0.4965
BLM	144	S	PPP	KKLEFSSSPDSLSTI	0.4994	0.4965
BLM	1342	S	PPP	KRKKMPASQRSKRRK	0.5596	0.4965
BMP5	69	S	DSP	PHRPRPFSPGKQASS	0.5437	0.5059
BMP5	4	T	PPM	****MHLTVFLLKGI	0.6562	0.5641
BMP5	97	S	PPM	NEENPEESEYSVRAS	0.6755	0.5641
BMP5	104	S	PPM	SEYSVRASLAEETRG	0.9071	0.5641
BMP5	69	S	PPP	PHRPRPFSPGKQASS	0.5015	0.4965
BRAF	147	S	DSP	NPTDVARSNPKSPQK	0.5325	0.5059
BRAF	333	S	DSP	IGPQILTSPSPSKSI	0.5073	0.5059
BRAF	401	T	DSP	STTGLSATPPASLPG	0.5326	0.5059
BRAF	419	S	DSP	NVKALQKSPGPQRER	0.5682	0.5059
BRAF	363	S	PPM	QFGQRDRSSSAPNVH	0.8265	0.5641
BRAF	365	S	PPM	GQRDRSSSAPNVHIN	0.9951	0.5641
BRAF	401	T	PPM	STTGLSATPPASLPG	0.9921	0.5641
BRAF	405	S	PPM	LSATPPASLPGSLTN	0.5682	0.5641
BRAF	409	S	PPM	PPASLPGSLTNVKAL	0.9948	0.5641
BRAF	428	S	PPM	GPQRERKSSSSSEDR	0.8898	0.5641
BRAF	429	S	PPM	PQRERKSSSSSEDRN	0.6537	0.5641
BRAF	430	S	PPM	QRERKSSSSSEDRNR	0.9445	0.5641
BRAF	431	S	PPM	RERKSSSSSEDRNRM	0.9027	0.5641
BRAF	440	T	PPM	EDRNRMKTLGRRDSS	0.8517	0.5641
BRAF	335	S	PPP	PQILTSPSPSKSIPI	0.504	0.4965
BRAF	365	S	PPP	GQRDRSSSAPNVHIN	0.6426	0.4965
BRAF	401	T	PPP	STTGLSATPPASLPG	0.6377	0.4965
BRAF	419	S	PPP	NVKALQKSPGPQRER	0.5003	0.4965
BRAF	428	S	PPP	GPQRERKSSSSSEDR	0.4973	0.4965
BRAF	753	T	PPP	YACASPKTPIQAGGY	0.5007	0.4965
BRCA1	988	S	Classical_PTP	PPLFPIKSFVKTKCK	0.5466	0.3869
BRCA1	1423	S	Classical_PTP	AVLEQHGSQPSNSYP	0.4642	0.3869
BRCA1	1524	S	Classical_PTP	LQNRNYPSQEELIKV	0.5001	0.3869
BRCA1	528	T	DSP	ADLAVQKTPEMINQG	0.5322	0.5059
BRCA1	1512	S	DSP	DDRWYMHSCSGSLQN	0.5669	0.5059
BRCA1	208	T	PPM	DQELLQITPQGTRDE	0.5654	0.5641
BRCA1	229	S	PPM	KKAACEFSETDVTNT	0.6795	0.5641
BRCA1	1009	S	PPM	NFEEHSMSPEREMGN	0.5641	0.5641
BRCA1	1125	S	PPM	QTVNTDFSPYLISDN	0.893	0.5641
BRCA1	1143	S	PPM	PMGSSHASQVCSETP	0.6278	0.5641
BRCA1	1457	S	PPM	SEKAVLTSQKSSEYP	0.9457	0.5641
BRCA1	1524	S	PPM	LQNRNYPSQEELIKV	1	0.5641
BRCA1	1580	S	PPM	DDPESDPSEDRAPES	0.8966	0.5641
BRCA1	1595	S	PPM	ARVGNIPSSTSALKV	0.6646	0.5641
BRCA1	1596	S	PPM	RVGNIPSSTSALKVP	0.9986	0.5641
BRCA1	1598	S	PPM	GNIPSSTSALKVPQL	0.9703	0.5641
BRCA1	1755	S	PPM	GPKRARESQDRKIFR	0.9695	0.5641
BRCA1	335	S	PPP	CNDRRTPSTEKKVDL	0.4989	0.4965
BRCA1	528	T	PPP	ADLAVQKTPEMINQG	0.5079	0.4965
BRCA1	988	S	PPP	PPLFPIKSFVKTKCK	0.6144	0.4965
BRCA1	1191	S	PPP	GELSRSPSPFTHTHL	0.4988	0.4965
BRCA1	1423	S	PPP	AVLEQHGSQPSNSYP	0.5848	0.4965
BRCA1	1524	S	PPP	LQNRNYPSQEELIKV	0.6314	0.4965
BRCA1	1596	S	PPP	RVGNIPSSTSALKVP	0.5018	0.4965
BRCA1	1755	S	PPP	GPKRARESQDRKIFR	0.511	0.4965
BRCA1	1370	S	PSP-Other	SNLGEAASGCESETS	0.0177	0.0117
BRCA1	1370	S	PTP-Other	SNLGEAASGCESETS	0.9993	0.2617
BRCA2	93	S	DSP	LTLPLYQSPVKELDK	0.5319	0.5059
BRCA2	200	T	DSP	SWSSSLATPPTLSST	0.5328	0.5059
BRCA2	492	S	DSP	KQAISGTSPVASSFQ	0.5326	0.5059
BRCA2	915	T	DSP	ELHETDLTCVNEPIF	0.5651	0.5059
BRCA2	1464	S	DSP	LHNFSLNSELHSDIR	0.5323	0.5059
BRCA2	1483	T	DSP	DILSYEETDIVKHKI	0.5298	0.5059
BRCA2	1538	S	DSP	KVKIAKESLDKVKNL	0.5185	0.5059
BRCA2	2095	S	DSP	TEHSLHYSPTSRQNV	0.531	0.5059
BRCA2	2152	S	DSP	NNHSIKVSPYLSQFQ	0.5318	0.5059
BRCA2	2199	T	DSP	MEIGKTETFSDVPVK	0.5236	0.5059
BRCA2	2648	S	DSP	EFANRCLSPERVLLQ	0.5554	0.5059
BRCA2	2761	S	DSP	HGAELVGSPDACTPL	0.5272	0.5059
BRCA2	3228	S	DSP	NCEIYYQSPLSLCMA	0.5259	0.5059
BRCA2	3291	S	DSP	SPICTFVSPAAQKAF	0.5309	0.5059
BRCA2	197	S	PPM	PDMSWSSSLATPPTL	0.7654	0.5641
BRCA2	353	S	PPM	NQVKEKYSFVSEVEP	0.5671	0.5641
BRCA2	390	S	PPM	ISKEVVPSLACEWSQ	0.9195	0.5641
BRCA2	1682	S	PPM	CSRKTSVSQTSLLEA	0.6717	0.5641
BRCA2	1685	S	PPM	KTSVSQTSLLEAKKW	0.9119	0.5641
BRCA2	2761	S	PPP	HGAELVGSPDACTPL	0.4971	0.4965
BRCA2	3242	T	PPP	AKRKSVSTPVSAQMT	0.4988	0.4965
BRD3	385	S	DSP	ADVRLMFSNCYKYNP	0.5318	0.5059
BRD3	560	S	PPM	GGKQASASYDSEEEE	0.5669	0.5641
BRD3	573	S	PPM	EEEGLPMSYDEKRQL	0.9619	0.5641
BRD3	581	S	PPM	YDEKRQLSLDINRLP	0.9301	0.5641
BRD3	263	S	PPP	ITASRSESPPPLSDP	0.6359	0.4965
BRD3	268	S	PPP	SESPPPLSDPKQAKV	0.5103	0.4965
BRD3	281	S	PPP	KVVARRESGGRPIKP	0.5102	0.4965
BRD3	712	S	PPP	SSSSESGSSSSSGSS	0.5004	0.4965
BRD4	427	S	DSP	ADVRLMFSNCYKYNP	0.5298	0.5059
BRD4	673	S	DSP	ELERYVTSCLRKKRK	0.5325	0.5059
BRIP1	46	S	DSP	KQHCLLESPTGSGKS	0.5258	0.5059
BRIP1	1152	T	DSP	EKNDLAETDRGNRLA	0.5289	0.5059
BRIP1	128	S	PPM	TSSTCQDSPEKTTLA	0.7163	0.5641
BRIP1	128	S	PPP	TSSTCQDSPEKTTLA	0.5073	0.4965
BRIP1	990	S	PPP	IVISRSTSPTFNKQT	0.5029	0.4965
BRIP1	31	S	PSP-Other	SQLAMMNSILRGLNS	0.0128	0.0117
BRIP1	31	S	PTP-Other	SQLAMMNSILRGLNS	0.9309	0.2617
BTG1	103	T	PPM	RLLPSELTLWVDPYE	0.6108	0.5641
BTG1	120	S	PPM	YRIGEDGSICVLYEA	0.9995	0.5641
BTG1	134	T	PPM	ASPAGGSTQNSTNVQ	0.916	0.5641
BTG1	159	S	PPP	ELLLGRTSPSKNYNM	0.4989	0.4965
BTK	386	S	PPM	QQNKNAPSTAGLGYG	0.6711	0.5641
BTK	223	Y	Classical_PTP_Y	LKKVVALYDYMPMNA	0.9531	0.4962
BUB1B	543	S	DSP	LSEKKNKSPPADPPR	0.5727	0.5059
BUB1B	649	S	DSP	EDLDVKTSEDQQTAC	0.5309	0.5059
BUB1B	670	S	DSP	TLSIKKLSPIIEDSR	0.5326	0.5059
BUB1B	913	S	DSP	ALKIVDFSYSVDLRV	0.5637	0.5059
BUB1B	1043	S	DSP	WKVGKLTSPGALLFQ	0.5599	0.5059
BUB1B	49	S	PPM	QGALAQESACNNTLQ	0.8121	0.5641
BUB1B	96	S	PPM	YPQGGKESNMSTLLE	0.5675	0.5641
BUB1B	99	S	PPM	GGKESNMSTLLERAV	0.6409	0.5641
BUB1B	566	S	PPM	AVLKTSESITSNEDV	0.9985	0.5641
BUB1B	569	S	PPM	KTSESITSNEDVSPD	0.8257	0.5641
BUB1B	654	T	PPM	KTSEDQQTACGTIYS	0.5642	0.5641
BUB1B	661	S	PPM	TACGTIYSQTLSIKK	0.9973	0.5641
BUB1B	543	S	PPP	LSEKKNKSPPADPPR	0.4984	0.4965
C15orf65	12	S	DSP	NRDKKSTSPSNSDTE	0.5325	0.5059
C15orf65	12	S	PPP	NRDKKSTSPSNSDTE	0.5036	0.4965
CACNA1D	1695	S	DSP	NHVNHVNSDRRDSLQ	0.5155	0.5059
CACNA1D	1896	S	DSP	GFLEDDDSPVCYDSR	0.5302	0.5059
CACNA1D	1905	S	DSP	VCYDSRRSPRRRLLP	0.5325	0.5059
CACNA1D	1096	T	PPM	SAMMALFTVSTFEGW	0.567	0.5641
CACNA1D	1700	S	PPM	VNSDRRDSLQQTNTT	0.9072	0.5641
CACNA1D	1800	S	PPM	REPQRRSSVKRTRYY	0.8823	0.5641
CACNA1D	2040	S	PPM	YRTFTPASLTVPSSF	0.9038	0.5641
CACNA1D	41	S	PPP	LSGEGPTSQPNSSKQ	0.4974	0.4965
CACNA1D	782	S	PPP	KKIARKESLENKKNN	0.5029	0.4965
CACNA1D	1800	S	PPP	REPQRRSSVKRTRYY	0.5008	0.4965
CACNA1D	1994	T	PPP	TPPYRDWTPCYTPLI	0.4973	0.4965
CALR	229	T	DSP	RAKIDDPTDSKPEDW	0.5668	0.5059
CALR	195	S	PPM	NSQVESGSLEDDWDF	0.5667	0.5641
CALR	229	T	PPM	RAKIDDPTDSKPEDW	0.5641	0.5641
CALR	229	T	PPP	RAKIDDPTDSKPEDW	0.5014	0.4965
CAMTA1	358	S	DSP	VPDTTQSSPVSISSG	0.5287	0.5059
CAMTA1	375	S	DSP	SDPDMVDSPVVTGVS	0.5261	0.5059
CAMTA1	515	S	DSP	VSSNIRHSPPGERSF	0.5664	0.5059
CAMTA1	576	S	DSP	LPSGGGLSPSTTLEQ	0.532	0.5059
CAMTA1	1276	S	DSP	EPNIRKQSPSSKQSV	0.5313	0.5059
CAMTA1	1653	S	DSP	FLRRCRHSPLVDHRL	0.5668	0.5059
CAMTA1	515	S	PPM	VSSNIRHSPPGERSF	0.9966	0.5641
CAMTA1	1266	S	PPM	KLLPTALSLEEPNIR	0.5762	0.5641
CAMTA1	1351	S	PPM	VGKEAAPSQVRPREP	0.731	0.5641
CAMTA1	1422	S	PPM	ENFVPMESSGLERTD	0.9985	0.5641
CAMTA1	1423	S	PPM	NFVPMESSGLERTDP	0.9721	0.5641
CAMTA1	1432	T	PPM	LERTDPATISSTMSW	0.9975	0.5641
CAMTA1	1435	S	PPM	TDPATISSTMSWLAS	0.9901	0.5641
CAMTA1	1438	S	PPM	ATISSTMSWLASYLA	0.9952	0.5641
CAMTA1	1442	S	PPM	STMSWLASYLADADC	0.9486	0.5641
CAMTA1	515	S	PPP	VSSNIRHSPPGERSF	0.5121	0.4965
CAMTA1	1301	S	PPP	RDFSRELSPPTPETA	0.5078	0.4965
CAMTA1	1653	S	PPP	FLRRCRHSPLVDHRL	0.6367	0.4965
CANT1	115	T	DSP	AVIADLDTESRAQEE	0.5073	0.5059
CANT1	324	S	DSP	ANLLLSASPDFGDIA	0.5324	0.5059
CANT1	99	T	PPM	PLSPPQRTPAGIRYR	0.5641	0.5641
CANT1	127	S	PPM	QEENTWFSYLKKGYL	0.6402	0.5641
CANT1	264	S	PPM	VDHENWVSNYNALRA	0.7209	0.5641
CANT1	303	S	PPM	FFLPRRASQERYSEK	0.5796	0.5641
CANT1	303	S	PPP	FFLPRRASQERYSEK	0.5021	0.4965
CARD11	297	S	DSP	GKRSLPDSDKAILDI	0.527	0.5059
CARD11	881	S	DSP	PEEALSTSDPRVSPR	0.5325	0.5059
CARD11	925	S	DSP	RVRIISGSPLGSLAR	0.5227	0.5059
CARD11	394	S	PPM	DEAQTQYSQCLIEKD	0.5648	0.5641
CARD11	477	S	PPM	NGQEADDSSTSEESP	0.6571	0.5641
CARD11	480	S	PPM	EADDSSTSEESPEDS	0.9778	0.5641
CARD11	483	S	PPM	DSSTSEESPEDSKYF	0.9603	0.5641
CARD11	512	S	PPM	IQLQRAKSPISLKRT	0.8101	0.5641
CARD11	515	S	PPM	QRAKSPISLKRTSDF	0.6318	0.5641
CARD11	559	S	PPM	QPPRSRSSIMSITAE	0.8858	0.5641
CARD11	562	S	PPM	RSRSSIMSITAEPPG	0.9855	0.5641
CARD11	572	S	PPM	AEPPGNDSIVRRYKE	0.7086	0.5641
CARD11	644	S	PPM	NLMFRKFSLERPFRP	0.6342	0.5641
CARD11	1002	T	PPM	SGGAMEFTICKSDIV	0.8293	0.5641
CARD11	512	S	PPP	IQLQRAKSPISLKRT	0.5051	0.4965
CARD11	644	S	PPP	NLMFRKFSLERPFRP	0.6461	0.4965
CARD11	925	S	PPP	RVRIISGSPLGSLAR	0.4972	0.4965
CARS	242	S	DSP	PDVLTRVSEYVPEIV	0.512	0.5059
CARS	19	S	PPP	RRVQPQWSPPAGTQP	0.5011	0.4965
CASP3	32	S	DSP	ESMDSGISLDNSYKM	0.5253	0.5059
CASP3	218	S	PPM	DGSWFIQSLCAMLKQ	0.5943	0.5641
CASP3	150	S	PPP	FRGDRCRSLTGKPKL	0.6162	0.4965
CASP8	26	S	PPM	LASLKFLSLDYIPQR	0.5704	0.5641
CASP8	219	S	PPM	PREQDSESQTLDKVY	0.9383	0.5641
CASP8	221	T	PPM	EQDSESQTLDKVYQM	0.8658	0.5641
CASP8	424	S	PPM	EGTWYIQSLCQSLRE	0.9997	0.5641
CASP8	211	S	PPP	GVMTISDSPREQDSE	0.4982	0.4965
CASP8	299	Y	Classical_PTP_Y	IYEILKIYQLMDHSN	0.5066	0.4962
CASP9	125	T	Classical_PTP	PEVLRPETPRPVDIG	0.6394	0.3869
CASP9	107	T	PPM	KPTLENLTPVVLRPE	0.9918	0.5641
CASP9	196	S	PPM	KLRRRFSSLHFMVEV	0.9125	0.5641
CASP9	107	T	PPP	KPTLENLTPVVLRPE	0.5041	0.4965
CASP9	125	T	PPP	PEVLRPETPRPVDIG	0.6125	0.4965
CASP9	183	S	PPP	GLRTRTGSNIDCEKL	0.4967	0.4965
CASP9	302	S	PPP	GFEVASTSPEDESPG	0.5028	0.4965
CASP9	307	S	PPP	STSPEDESPGSNPEP	0.5107	0.4965
CBFA2T3	65	S	DSP	KASAMPDSPAEVKTQ	0.5279	0.5059
CBFA2T3	295	T	DSP	NENGKRRTPDRTKEN	0.5691	0.5059
CBFA2T3	328	S	DSP	LNPAQRYSPSNGPPQ	0.5112	0.5059
CBFA2T3	439	S	DSP	NHWARRYSDAEDTKK	0.5175	0.5059
CBFA2T3	629	S	DSP	PVGAASPSEAGSAGP	0.5304	0.5059
CBFA2T3	643	S	DSP	PSRPGSPSPPGPLDT	0.5096	0.5059
CBFA2T3	457	S	PPM	PAAARPRSSSAGPEG	0.5649	0.5641
CBFA2T3	65	S	PPP	KASAMPDSPAEVKTQ	0.5027	0.4965
CBFA2T3	295	T	PPP	NENGKRRTPDRTKEN	0.5064	0.4965
CBFA2T3	439	S	PPP	NHWARRYSDAEDTKK	0.5098	0.4965
CBFA2T3	457	S	PPP	PAAARPRSSSAGPEG	0.507	0.4965
CBFA2T3	627	S	PPP	SLPVGAASPSEAGSA	0.5082	0.4965
CBFA2T3	637	S	PPP	EAGSAGPSRPGSPSP	0.501	0.4965
CBFA2T3	641	S	PPP	AGPSRPGSPSPPGPL	0.5035	0.4965
CBFA2T3	643	S	PPP	PSRPGSPSPPGPLDT	0.5017	0.4965
CBFB	169	S	PPM	EEMEVRVSQLLAVTG	0.5663	0.5641
CBFB	169	S	PPP	EEMEVRVSQLLAVTG	0.499	0.4965
CBL	452	S	DSP	QGAEGAPSPNYDDDD	0.5358	0.5059
CBL	483	S	DSP	AKVERPPSPFSMAPQ	0.5326	0.5059
CBL	568	T	DSP	QRRPLPCTPGDCPSR	0.509	0.5059
CBL	606	S	DSP	PVSAPSSSDPWTGRE	0.5167	0.5059
CBL	702	T	DSP	EEDTEYMTPSSRPLR	0.5134	0.5059
CBL	900	S	DSP	REFVSISSPAHVAT*	0.5098	0.5059
CBL	623	S	PPM	NRHSLPFSLPSQMEP	0.5699	0.5641
CBL	767	S	PPM	ANTGPEESENEDDGY	0.8683	0.5641
CBL	44	S	PPP	HHHHHHLSPHPPGTV	0.4998	0.4965
CBL	483	S	PPP	AKVERPPSPFSMAPQ	0.5029	0.4965
CBL	652	S	PPP	TSMSMNSSPLVGPEC	0.4982	0.4965
CBL	833	S	PPP	PFPRRINSERKAGSC	0.5006	0.4965
CBL	900	S	PPP	REFVSISSPAHVAT*	0.5005	0.4965
CBL	455	Y	Classical_PTP_Y	EGAPSPNYDDDDDER	0.702	0.4962
CBL	731	Y	Classical_PTP_Y	QQIDSCTYEAMYNIQ	0.9436	0.4962
CBL	371	Y	DSP_Y	TQEQYELYCEMGSTF	1	0.294
CBLB	672	S	Asp-Based_PSP	YDVPPRLSPPPPVTT	0.558	0.495
CBLB	277	S	DSP	KARLQKYSTKPGSYI	0.5322	0.5059
CBLB	476	S	DSP	KCTDRQNSPVTSPGS	0.5349	0.5059
CBLB	521	S	DSP	IQKGIVRSPCGSPTG	0.5325	0.5059
CBLB	529	S	DSP	PCGSPTGSPKSSPCM	0.5325	0.5059
CBLB	820	S	DSP	AFDALPPSLPPPPPP	0.5323	0.5059
CBLB	894	S	DSP	QDYDQLPSCSDGSQA	0.5321	0.5059
CBLB	683	S	PPM	PVTTLLPSIKCTGPL	0.9424	0.5641
CBLB	693	S	PPM	CTGPLANSLSEKTRD	0.9786	0.5641
CBLB	476	S	PPP	KCTDRQNSPVTSPGS	0.5078	0.4965
CBLB	533	S	PPP	PTGSPKSSPCMVRKQ	0.4987	0.4965
CBLB	363	Y	DSP_Y	TQEQYELYCEMGSTF	1	0.294
CBLC	461	S	DSP	VRLLKGNSPPAALGP	0.5325	0.5059
CBLC	461	S	PPP	VRLLKGNSPPAALGP	0.5018	0.4965
CBLC	341	Y	DSP_Y	SEEQLQLYWAMDSTF	0.3448	0.294
CCDC6	8	S	DSP	MADSASESDTDGAGG	0.5309	0.5059
CCDC6	427	T	DSP	PDKFKRPTPPPSPNT	0.5237	0.5059
CCDC6	328	S	PPM	QLSESESSLEMDDER	0.5944	0.5641
CCDC6	351	S	PPM	GLRPRTVSSPIPYTP	0.9592	0.5641
CCDC6	352	S	PPM	LRPRTVSSPIPYTPS	0.887	0.5641
CCDC6	359	S	PPM	SPIPYTPSPSSSRPI	0.9961	0.5641
CCDC6	367	S	PPM	PSSSRPISPGLSYAS	0.9317	0.5641
CCDC6	371	S	PPM	RPISPGLSYASHTVG	0.9203	0.5641
CCDC6	383	T	PPM	TVGFTPPTSLTRAGM	0.9018	0.5641
CCDC6	395	S	PPM	AGMSYYNSPGLHVQH	0.6824	0.5641
CCDC6	413	S	PPM	SHGITRPSPRRSNSP	0.6108	0.5641
CCDC6	367	S	PPP	PSSSRPISPGLSYAS	0.5044	0.4965
CCDC6	427	T	PPP	PDKFKRPTPPPSPNT	0.4998	0.4965
CCDC6	459	S	PPP	TVPSAATSQPTPSQH	0.5011	0.4965
CCDC6	462	T	PPP	SAATSQPTPSQHSAH	0.4968	0.4965
CCDC6	472	S	PPP	QHSAHPSSQP*****	0.4984	0.4965
CCNB1IP1	242	S	DSP	FRPFFAGSPTAPEPS	0.5269	0.5059
CCNB1IP1	257	S	DSP	NSFFSFVSPSRELEQ	0.5335	0.5059
CCNB1IP1	257	S	PPP	NSFFSFVSPSRELEQ	0.5048	0.4965
CCNC	275	S	PPP	GEQGPNGSQNSSYSQ	0.4981	0.4965
CCNC	281	S	PPP	GSQNSSYSQS*****	0.4975	0.4965
CCND1	286	T	Asp-Based_PTP	EEVDLACTPTDVRDV	0.746	0.5443
CCND1	286	T	Classical_PTP	EEVDLACTPTDVRDV	0.743	0.3869
CCND1	201	S	DSP	KFISNPPSMVAAGSV	0.5251	0.5059
CCND1	286	T	DSP	EEVDLACTPTDVRDV	0.5166	0.5059
CCND1	288	T	DSP	VDLACTPTDVRDVDI	0.5318	0.5059
CCND1	286	T	PPP	EEVDLACTPTDVRDV	0.6428	0.4965
CCND2	175	S	DSP	PQQREKLSLIRKHAQ	0.5239	0.5059
CCND2	269	S	PPP	RQDQRDGSKSEDELD	0.5	0.4965
CCND2	280	T	PPP	DELDQASTPTDVRDI	0.4988	0.4965
CCND3	283	T	DSP	QGPSQTSTPTDVTAI	0.5316	0.5059
CCND3	279	S	PPP	GSSSQGPSQTSTPTD	0.5	0.4965
CCND3	283	T	PPP	QGPSQTSTPTDVTAI	0.4991	0.4965
CCNE1	395	T	Classical_PTP	PLPSGLLTPPQSGKK	0.6351	0.3869
CCNE1	399	S	Classical_PTP	GLLTPPQSGKKQSSG	0.745	0.3869
CCNE1	15	T	DSP	RDAKERDTMKEDGGA	0.5325	0.5059
CCNE1	77	T	DSP	DPCSLIPTPDKEDDD	0.5211	0.5059
CCNE1	387	S	DSP	LSEQNRASPLPSGLL	0.5621	0.5059
CCNE1	395	T	DSP	PLPSGLLTPPQSGKK	0.5234	0.5059
CCNE1	77	T	PPP	DPCSLIPTPDKEDDD	0.6458	0.4965
CCNE1	366	S	PPP	NIQTHRDSLDLLDKA	0.4992	0.4965
CCNE1	387	S	PPP	LSEQNRASPLPSGLL	0.512	0.4965
CCNE1	395	T	PPP	PLPSGLLTPPQSGKK	0.6438	0.4965
CCNE1	399	S	PPP	GLLTPPQSGKKQSSG	0.6258	0.4965
CCR4	342	T	PPP	LQIYSADTPSSSYTQ	0.502	0.4965
CCR7	46	S	PPM	VDYTLFESLCSKKDV	0.8495	0.5641
CCR7	365	S	PPP	CRHIRRSSMSVEAET	0.5004	0.4965
CD209	2	S	DSP	******MSDSKEPRL	0.5475	0.5059
CD209	393	S	PPP	RDEEQFLSPAPATPN	0.498	0.4965
CD74	8	S	DSP	MHRRRSRSCREDQKP	0.5626	0.5059
CD74	54	S	PPM	GALYTGFSILVTLLL	0.9493	0.5641
CD74	282	S	PSP-Other	LELEDPSSGLGVTKQ	0.0195	0.0117
CD74	282	S	PTP-Other	LELEDPSSGLGVTKQ	0.9998	0.2617
CD79B	7	S	DSP	*MARLALSPVPSHWM	0.5326	0.5059
CD79B	146	S	PPM	ELRVMGFSTLAQLKQ	0.5641	0.5641
CD79B	195	T	PPM	AGMEEDHTYEGLDID	0.5641	0.5641
CDC73	332	T	PPM	EGASARKTQTPAAQP	0.8695	0.5641
CDC73	290	Y	Classical_PTP_Y	KQPIPAAYNRYDQER	0.9045	0.4962
CDC73	293	Y	Classical_PTP_Y	IPAAYNRYDQERFKG	0.9554	0.4962
CDC73	315	Y	Classical_PTP_Y	KIDTMGTYHGMTLKS	0.9535	0.4962
CDH1	141	T	DSP	GIQAELLTFPNSSPG	0.5303	0.5059
CDH1	586	S	DSP	GTLLLILSDVNDNAP	0.5293	0.5059
CDH1	840	S	DSP	FDYEGSGSEAASLSS	0.5264	0.5059
CDH1	507	S	PPM	GVGQEITSYTAQEPD	0.6044	0.5641
CDH1	543	S	PPM	NPDTGAISTRAELDR	0.9303	0.5641
CDH10	168	S	DSP	PEEIYTASVPEMSVV	0.5108	0.5059
CDH10	282	S	DSP	HLRVLESSPVGTAIG	0.5669	0.5059
CDH10	784	S	DSP	EMYGGGESDKDS***	0.5121	0.5059
CDH10	282	S	PPM	HLRVLESSPVGTAIG	0.9997	0.5641
CDH10	452	S	PPM	KPLDRELSQWHNLTV	0.7421	0.5641
CDH10	527	S	PPM	GGQKFFFSLAAVNPN	0.5724	0.5641
CDH11	530	S	DSP	NGPRFIFSLPPEIIH	0.545	0.5059
CDH11	200	S	PPM	NSAKLVYSILEGQPY	0.9923	0.5641
CDH11	415	S	PPM	KDPDAANSPIRYSID	0.9996	0.5641
CDH11	561	S	PPM	YARRGGFSRQKQDLY	0.9257	0.5641
CDH11	750	S	PPM	YGYEGRGSVAGSLSS	0.5785	0.5641
CDH11	415	S	PPP	KDPDAANSPIRYSID	0.5046	0.4965
CDH11	737	Y	Classical_PTP_Y	NDPTAPPYDSIQIYG	0.5406	0.4962
CDH17	711	S	DSP	TFSLGSGSLQNDWEV	0.5326	0.5059
CDH17	129	S	PPM	NRPTFLQSKYEGSVR	0.9914	0.5641
CDH17	134	S	PPM	LQSKYEGSVRQNSRP	0.9161	0.5641
CDH17	139	S	PPM	EGSVRQNSRPGKPFL	0.8597	0.5641
CDH17	342	S	PPM	DNPPTCPSPVTVFEV	0.9994	0.5641
CDH17	358	S	PPM	ENERLGNSIGTLTAH	0.9291	0.5641
CDK12	215	S	DSP	KSYKTVDSPKRRSRS	0.5666	0.5059
CDK12	222	S	DSP	SPKRRSRSPHRKWSD	0.5669	0.5059
CDK12	236	S	DSP	DSSKQDDSPSGASYG	0.5192	0.5059
CDK12	249	S	DSP	YGQDYDLSPSRSHTS	0.5143	0.5059
CDK12	303	S	DSP	SRRQRSVSPYSRRRS	0.5492	0.5059
CDK12	323	S	DSP	SGSYSGRSPSPYGRR	0.5211	0.5059
CDK12	334	S	DSP	YGRRRSSSPFLSKRS	0.5636	0.5059
CDK12	345	S	DSP	SKRSLSRSPLPSRKS	0.5317	0.5059
CDK12	359	S	DSP	SMKSRSRSPAYSRHS	0.5308	0.5059
CDK12	385	S	DSP	RSRHSSISPVRLPLN	0.552	0.5059
CDK12	423	S	DSP	DGKESKGSPVFLPRK	0.5612	0.5059
CDK12	681	S	DSP	ELPGGDLSPPDSPEP	0.5283	0.5059
CDK12	685	S	DSP	GDLSPPDSPEPKAIT	0.5326	0.5059
CDK12	692	T	DSP	SPEPKAITPPQQPYK	0.5658	0.5059
CDK12	893	T	DSP	SEESRPYTNKVITLW	0.5126	0.5059
CDK12	1053	S	DSP	KRRRQRQSGVVVEEP	0.5321	0.5059
CDK12	1365	S	DSP	SGPALTESLVQTLVK	0.5331	0.5059
CDK12	893	T	PPM	SEESRPYTNKVITLW	0.5642	0.5641
CDK12	1329	S	PPM	ALRPMEYSTRPRPNR	0.8762	0.5641
CDK12	1349	S	PPM	DGPETGFSAIDTDER	0.6389	0.5641
CDK12	102	S	PPP	ENDERRGSDRSDRLH	0.4974	0.4965
CDK12	200	S	PPP	GHKDRSKSHRKRETP	0.4967	0.4965
CDK12	206	T	PPP	KSHRKRETPKSYKTV	0.4975	0.4965
CDK12	215	S	PPP	KSYKTVDSPKRRSRS	0.5008	0.4965
CDK12	222	S	PPP	SPKRRSRSPHRKWSD	0.5036	0.4965
CDK12	274	S	PPP	GSTSRRQSVSPPYKE	0.4981	0.4965
CDK12	303	S	PPP	SRRQRSVSPYSRRRS	0.5026	0.4965
CDK12	312	S	PPP	YSRRRSSSYERSGSY	0.4968	0.4965
CDK12	333	S	PPP	PYGRRRSSSPFLSKR	0.4972	0.4965
CDK12	334	S	PPP	YGRRRSSSPFLSKRS	0.5027	0.4965
CDK12	359	S	PPP	SMKSRSRSPAYSRHS	0.5014	0.4965
CDK12	383	S	PPP	SSRSRHSSISPVRLP	0.4992	0.4965
CDK12	385	S	PPP	RSRHSSISPVRLPLN	0.5009	0.4965
CDK12	423	S	PPP	DGKESKGSPVFLPRK	0.5019	0.4965
CDK12	685	S	PPP	GDLSPPDSPEPKAIT	0.5012	0.4965
CDK12	692	T	PPP	SPEPKAITPPQQPYK	0.5019	0.4965
CDK12	893	T	PPP	SEESRPYTNKVITLW	0.5034	0.4965
CDK12	1156	S	PPP	QLEALNQSISALTEA	0.5567	0.4965
CDK12	1165	S	PPP	SALTEATSQQQDSET	0.6073	0.4965
CDK12	1170	S	PPP	ATSQQQDSETMAPEE	0.5062	0.4965
CDK12	1338	Y	DSP_Y	RPRPNRTYGNTDGPE	0.4595	0.294
CDK4	172	T	Classical_PTP	YSYQMALTPVVVTLW	0.6394	0.3869
CDK4	193	T	DSP	LLQSTYATPVDMWSV	0.5169	0.5059
CDK4	166	S	PPM	FGLARIYSYQMALTP	0.629	0.5641
CDK4	172	T	PPM	YSYQMALTPVVVTLW	1	0.5641
CDK6	177	T	Classical_PTP	YSFQMALTSVVVTLW	0.6394	0.3869
CDK6	198	T	DSP	LLQSSYATPVDLWSV	0.5296	0.5059
CDK6	256	S	DSP	LPRQAFHSKSAQPIE	0.5318	0.5059
CDK6	177	T	PPM	YSFQMALTSVVVTLW	1	0.5641
CDK6	178	S	PPM	SFQMALTSVVVTLWY	0.9941	0.5641
CDK6	178	S	PPP	SFQMALTSVVVTLWY	0.5018	0.4965
CDKN1A	130	S	Classical_PTP	SGEQAEGSPGGPGDS	0.3945	0.3869
CDKN1A	160	S	DSP	SKRRLIFSKRKP***	0.5134	0.5059
CDKN1A	137	S	PPM	SPGGPGDSQGRKRRQ	0.5716	0.5641
CDKN1A	130	S	PPP	SGEQAEGSPGGPGDS	0.6383	0.4965
CDKN1A	145	T	PPP	QGRKRRQTSMTDFYH	0.5014	0.4965
CDKN1A	146	S	PPP	GRKRRQTSMTDFYHS	0.5013	0.4965
CDKN1B	187	T	Classical_PTP	NAGSVEQTPKKPGLR	0.4803	0.3869
CDKN1B	2	S	DSP	******MSNVRVSNG	0.531	0.5059
CDKN1B	138	S	PPM	VDPKTDPSDSQTGLA	0.7512	0.5641
CDKN1B	140	S	PPM	PKTDPSDSQTGLAEQ	1	0.5641
CDKN1B	187	T	PPM	NAGSVEQTPKKPGLR	1	0.5641
CDKN1B	198	T	PPM	PGLRRRQT*******	1	0.5641
CDKN1B	140	S	PPP	PKTDPSDSQTGLAEQ	0.4983	0.4965
CDKN1B	157	T	PPP	GIRKRPATDDSSTQN	0.5017	0.4965
CDKN1B	178	S	PPP	EENVSDGSPNAGSVE	0.5013	0.4965
CDKN1B	187	T	PPP	NAGSVEQTPKKPGLR	0.6462	0.4965
CDKN1B	198	T	PPP	PGLRRRQT*******	0.503	0.4965
CDX2	157	S	DSP	TAAAEQLSPGGQRRN	0.5326	0.5059
CDX2	283	S	DSP	RSVPEPLSPVSSLQA	0.5527	0.5059
CDX2	208	S	PPM	LEKEFHYSRYITIRR	0.6393	0.5641
CDX2	33	S	PPP	LAPQNFVSPPQYPDY	0.5	0.4965
CDX2	157	S	PPP	TAAAEQLSPGGQRRN	0.4983	0.4965
CEBPA	190	S	Classical_PTP	PPPPPPPSHPHPHPP	0.3886	0.3869
CEBPA	190	S	PPP	PPPPPPPSHPHPHPP	0.6114	0.4965
CEBPA	299	S	PPP	NNIAVRKSRDKAKQR	0.4967	0.4965
CEBPA	190	S	PSP-Other	PPPPPPPSHPHPHPP	0.0169	0.0117
CEP89	79	S	PPM	RQRSRSESDVSSVEQ	0.6701	0.5641
CEP89	114	S	PPM	SEMGRRSSLPSFETL	0.8494	0.5641
CEP89	117	S	PPM	GRRSSLPSFETLDYG	0.5751	0.5641
CEP89	330	S	PPM	HRLNVELSRYQTKFR	0.701	0.5641
CEP89	580	S	PPP	AQKINRKSQKKIEVL	0.4974	0.4965
CEP89	93	Y	Classical_PTP_Y	QDSFIEPYATTSQLR	0.6131	0.4962
CHD2	136	S	DSP	SSGSESGSPKRRGQR	0.5349	0.5059
CHD2	197	T	DSP	RVKKQPKTQRGKRKK	0.5199	0.5059
CHD2	1369	S	DSP	ELSSPRHSDNPSEEG	0.5292	0.5059
CHD2	1429	S	DSP	DKKEKPKSGDAKSSS	0.5236	0.5059
CHD2	1560	S	DSP	KMAHKKRSQEEEEQK	0.5329	0.5059
CHD2	1795	S	DSP	RSPPSQKSPHDSKSP	0.5309	0.5059
CHD2	1795	S	PPM	RSPPSQKSPHDSKSP	0.5753	0.5641
CHD2	136	S	PPP	SSGSESGSPKRRGQR	0.5024	0.4965
CHD2	207	S	PPP	GKRKKQDSSDEDDDD	0.4997	0.4965
CHD2	208	S	PPP	KRKKQDSSDEDDDDD	0.4972	0.4965
CHD2	222	T	PPP	DEAPKRQTRRRAAKN	0.4998	0.4965
CHD2	231	S	PPP	RRAAKNVSYKEDDDF	0.5029	0.4965
CHD2	1099	S	PPP	KRQAQRSSASESETE	0.504	0.4965
CHD2	1101	S	PPP	QAQRSSASESETEDS	0.5025	0.4965
CHD2	1103	S	PPP	QRSSASESETEDSDD	0.5021	0.4965
CHD2	1429	S	PPP	DKKEKPKSGDAKSSS	0.5004	0.4965
CHD2	1560	S	PPP	KMAHKKRSQEEEEQK	0.5012	0.4965
CHD2	1633	S	PPP	HPNKRHFSNADRGDW	0.4998	0.4965
CHD4	7	S	DSP	*MASGLGSPSPCSAG	0.5325	0.5059
CHD4	9	S	DSP	ASGLGSPSPCSAGSE	0.5277	0.5059
CHD4	46	T	DSP	PEEDLSETETPKLKK	0.5316	0.5059
CHD4	48	T	DSP	EDLSETETPKLKKKK	0.5253	0.5059
CHD4	128	S	DSP	GPKKEKKSKSKRKEE	0.5325	0.5059
CHD4	130	S	DSP	KKEKKSKSKRKEEEE	0.5112	0.5059
CHD4	277	S	DSP	ARRKPKGSPRVPDAK	0.5326	0.5059
CHD4	303	S	DSP	IKLGGFGSKRKRSSS	0.5243	0.5059
CHD4	328	S	DSP	FDDASINSYSVSDGS	0.5227	0.5059
CHD4	332	S	DSP	SINSYSVSDGSTSRS	0.5467	0.5059
CHD4	335	S	DSP	SYSVSDGSTSRSSRS	0.5247	0.5059
CHD4	1553	T	DSP	PGDTQPNTPAPVPPA	0.5412	0.5059
CHD4	1653	T	DSP	EKSAIDLTPIVVEDK	0.5326	0.5059
CHD4	111	T	PPP	DSEGSDYTPGKKKKK	0.4977	0.4965
CHD4	277	S	PPP	ARRKPKGSPRVPDAK	0.5033	0.4965
CHD4	328	S	PPP	FDDASINSYSVSDGS	0.4967	0.4965
CHD4	332	S	PPP	SINSYSVSDGSTSRS	0.5156	0.4965
CHD4	340	S	PPP	DGSTSRSSRSRKKLR	0.5043	0.4965
CHEK2	68	T	Classical_PTP	SSLETVSTQELYSIP	0.6394	0.3869
CHEK2	68	T	PPM	SSLETVSTQELYSIP	1	0.5641
CHEK2	73	S	PPM	VSTQELYSIPEDQEP	0.7037	0.5641
CHEK2	516	S	PPM	PQVLAQPSTSRKRPR	1	0.5641
CHEK2	518	S	PPM	VLAQPSTSRKRPREG	0.9138	0.5641
CHEK2	19	S	PPP	SHGSSACSQPHGSVT	0.6317	0.4965
CHEK2	33	S	PPP	TQSQGSSSQSQGISS	0.595	0.4965
CHEK2	35	S	PPP	SQGSSSQSQGISSSS	0.6023	0.4965
CHEK2	68	T	PPP	SSLETVSTQELYSIP	0.6089	0.4965
CHIC2	26	S	DSP	EEQLLKYSPDPVVVR	0.5326	0.5059
CHST11	72	S	DSP	NPIQLELSNTAVLHQ	0.5326	0.5059
CIC	423	S	DSP	LPPPQLLSPPPKSPA	0.5146	0.5059
CIC	615	S	DSP	SSRSGTPSFSPVSTQ	0.5062	0.5059
CIC	630	S	DSP	SPFSPAPSPSPSPLF	0.5321	0.5059
CIC	768	S	DSP	PAGFRAVSPAVPFSR	0.5146	0.5059
CIC	780	S	DSP	FSRSRQPSPLLLLPP	0.534	0.5059
CIC	809	S	DSP	VPAVQRDSPVIVRNP	0.5326	0.5059
CIC	901	S	DSP	QPVAFHPSPAALLPV	0.5316	0.5059
CIC	1383	S	DSP	CKERVTDSESGDSSG	0.5325	0.5059
CIC	1405	S	DSP	GFGRKVFSPVIRSSF	0.5318	0.5059
CIC	1447	S	DSP	APSSSASSPASSSAS	0.5321	0.5059
CIC	1492	T	DSP	PGAGGPATPSKATRF	0.5665	0.5059
CIC	2149	T	DSP	PPLPETWTPTARSSP	0.5271	0.5059
CIC	2282	S	DSP	RPEEVLPSPTLQSLA	0.5525	0.5059
CIC	2328	S	DSP	RKMRRRSSCSSEPNT	0.5463	0.5059
CIC	1082	S	PPM	PGKRRTQSLSALPKE	0.5855	0.5641
CIC	2291	S	PPM	TLQSLATSPRAILGS	0.6815	0.5641
CIC	2306	S	PPM	YRKKRKNSTDLDSAP	0.5704	0.5641
CIC	16	S	PPP	TGLSGPGSGSKSPPA	0.4973	0.4965
CIC	20	S	PPP	GPGSGSKSPPATRAK	0.5018	0.4965
CIC	105	S	PPP	EAGRWEPSLSRKTAT	0.5057	0.4965
CIC	143	T	PPP	APEERVRTPEEASGL	0.5048	0.4965
CIC	159	S	PPP	VPPRPPTSTRSSSTD	0.4967	0.4965
CIC	442	S	PPP	GRPGEQPSPCQEGSQ	0.4986	0.4965
CIC	456	S	PPP	QGGSRSSSVASLEKG	0.5113	0.4965
CIC	472	T	PPP	APAARARTPLTAAQQ	0.512	0.4965
CIC	555	S	PPP	AVAAREGSTEFDWGD	0.4984	0.4965
CIC	613	T	PPP	LGSSRSGTPSFSPVS	0.4986	0.4965
CIC	650	S	PPP	NFSPINASPVIQRTA	0.4978	0.4965
CIC	693	S	PPP	APRERHSSGILPTFQ	0.5109	0.4965
CIC	768	S	PPP	PAGFRAVSPAVPFSR	0.5031	0.4965
CIC	780	S	PPP	FSRSRQPSPLLLLPP	0.6294	0.4965
CIC	809	S	PPP	VPAVQRDSPVIVRNP	0.5102	0.4965
CIC	846	T	PPP	PGRGCRETPVPPGVA	0.4988	0.4965
CIC	1014	S	PPP	PGATCPESPGPGPPH	0.499	0.4965
CIC	1082	S	PPP	PGKRRTQSLSALPKE	0.4966	0.4965
CIC	1335	S	PPP	LPTRASRSQRAASED	0.5037	0.4965
CIC	1405	S	PPP	GFGRKVFSPVIRSSF	0.4994	0.4965
CIC	1447	S	PPP	APSSSASSPASSSAS	0.5035	0.4965
CIC	1492	T	PPP	PGAGGPATPSKATRF	0.4999	0.4965
CIC	1514	S	PPP	FRRKRPESVGGLEPP	0.5029	0.4965
CIC	1630	S	PPP	GSRVPGGSPLGVSLV	0.4987	0.4965
CIC	1813	S	PPP	PPKAQSVSPVQAPPP	0.5	0.4965
CIC	1891	S	PPP	SGLVPPLSPATLPGP	0.5031	0.4965
CIC	2082	S	PPP	APKAQRPSPKAPQKV	0.5009	0.4965
CIC	2227	T	PPP	SGRAAGDTPERKEAA	0.6412	0.4965
CIC	2291	S	PPP	TLQSLATSPRAILGS	0.4973	0.4965
CIC	2306	S	PPP	YRKKRKNSTDLDSAP	0.4998	0.4965
CIC	2318	S	PPP	SAPEDPTSPKRKMRR	0.5049	0.4965
CIC	2327	S	PPP	KRKMRRRSSCSSEPN	0.4998	0.4965
CIC	2328	S	PPP	RKMRRRSSCSSEPNT	0.6473	0.4965
CIC	2470	S	PPP	AGGPDPTSPSSDSGT	0.4967	0.4965
CIC	2490	S	PPP	PLPPPPESGPGQPGW	0.4972	0.4965
CIC	2504	S	PPP	WEGAPQPSPPPPGPS	0.5027	0.4965
CIC	2511	S	PPP	SPPPPGPSTAATGR*	0.4991	0.4965
CIITA	317	S	DSP	NMTEHKTSPTQCPAA	0.5152	0.5059
CIITA	384	T	DSP	SLERELATPDWAERQ	0.5579	0.5059
CIITA	471	S	DSP	GLQDLLFSLGPQPLV	0.5338	0.5059
CIITA	652	S	DSP	LGRAALDSPPGALAE	0.5444	0.5059
CIITA	216	S	PPM	PMPFSSSSLSCLNLP	0.5641	0.5641
CIITA	942	S	PPM	VQTQRTRSSSEDTAG	0.6848	0.5641
CIITA	280	S	PPP	TVHGLPTSPDRPGST	0.4986	0.4965
CIITA	288	S	PPP	PDRPGSTSPFAPSAT	0.5234	0.4965
CIITA	944	S	PPP	TQRTRSSSEDTAGEL	0.501	0.4965
CLIP1	25	T	DSP	PGSTALKTPTAVVAP	0.5249	0.5059
CLIP1	163	T	DSP	MVSSSPSTPSNIPQK	0.5311	0.5059
CLIP1	310	S	DSP	TSASLKRSPSASSLS	0.5231	0.5059
CLIP1	147	S	PPP	TPASRATSPLCTSTA	0.5002	0.4965
CLP1	192	T	PPM	VYHFGSTTPGTNIKL	0.9431	0.5641
CLTC	147	S	PPM	KMFDRHSSLAGCQII	0.7858	0.5641
CLTC	980	S	PPM	QVVQTALSETQDPEE	0.6546	0.5641
CLTC	403	S	PPP	DTIRRFQSVPAQPGQ	0.5	0.4965
CLTCL1	147	S	PPM	KMFDRHTSLVGCQVI	0.6508	0.5641
CNBD1	223	S	DSP	NLIEGSDSPDSFISQ	0.5216	0.5059
CNOT3	64	T	DSP	RLRDQIKTWVASNEI	0.5426	0.5059
CNOT3	299	S	DSP	TDSEVSQSPAKNGSK	0.5296	0.5059
CNOT3	257	S	PPM	EDEIFNQSSSTPTST	0.9352	0.5641
CNOT3	259	S	PPM	EIFNQSSSTPTSTTS	0.8682	0.5641
CNOT3	316	S	PPP	HSNQHPQSPAVPPTY	0.4982	0.4965
CNOT3	507	S	PPP	LPVNPPSSPTPSFSD	0.5047	0.4965
CNOT3	226	Y	Classical_PTP_Y	FEENEFLYDDLDLED	0.5118	0.4962
CNTNAP2	75	S	DSP	RGGAGGWSPSDSDHY	0.5668	0.5059
CNTNAP2	648	T	DSP	SHDLQMQTPVVGYNP	0.5314	0.5059
CNTNAP2	107	S	PPM	TQGRYSSSDWVTQYR	0.5642	0.5641
CNTNAP2	1054	S	PPM	AQEEIRFSFSTTKAP	0.6687	0.5641
CNTNAP2	1225	S	PPM	PLTLSPMSSATDPWH	0.6678	0.5641
CNTRL	1175	T	DSP	GLKYSASTPVRKPRP	0.5263	0.5059
CNTRL	1203	S	DSP	ASGYWVYSPIRSGLH	0.5654	0.5059
CNTRL	1587	S	DSP	AELEKLKSQVTSQQQ	0.508	0.5059
CNTRL	402	S	PPM	RNMFATESYIIDSAQ	0.9606	0.5641
CNTRL	1729	T	PPM	RVSELEKTQVAVLEE	0.5641	0.5641
CNTRL	21	S	PPP	KIPSSSHSPIPSSMS	0.4984	0.4965
CNTRL	1175	T	PPP	GLKYSASTPVRKPRP	0.502	0.4965
CNTRL	1203	S	PPP	ASGYWVYSPIRSGLH	0.5001	0.4965
CNTRL	2028	S	PPP	SQTKRQLSEREQQLV	0.4975	0.4965
CNTRL	1144	Y	Classical_PTP_Y	FKRRGYWYFMPPPPS	0.5273	0.4962
COL1A1	639	S	DSP	GEQGPAGSPGFQGLP	0.5144	0.5059
COL1A1	756	S	DSP	GPKGADGSPGKDGVR	0.5342	0.5059
COL1A1	936	S	DSP	GPAGEKGSPGADGPA	0.5318	0.5059
COL1A1	1023	S	DSP	GAPGAEGSPGRDGSP	0.5323	0.5059
COL1A1	1247	S	DSP	QQIENIRSPEGSRKN	0.5335	0.5059
COL1A1	1409	S	PPM	GNSRFTYSVTVDGCT	0.8961	0.5641
COL1A1	1411	T	PPM	SRFTYSVTVDGCTSH	0.8711	0.5641
COL1A1	291	S	PPP	GPKGEPGSPGENGAP	0.5001	0.4965
COL1A1	418	S	PPP	FPGARGPSGPQGPGG	0.4976	0.4965
COL1A1	513	S	PPP	GPAGERGSPGPAGPK	0.5024	0.4965
COL1A1	522	S	PPP	GPAGPKGSPGEAGRP	0.5021	0.4965
COL1A1	543	S	PPP	GAKGLTGSPGSPGPD	0.4972	0.4965
COL1A1	546	S	PPP	GLTGSPGSPGPDGKT	0.4996	0.4965
COL1A1	639	S	PPP	GEQGPAGSPGFQGLP	0.4982	0.4965
COL1A1	720	S	PPP	GAPGAPGSQGAPGLQ	0.4974	0.4965
COL1A1	756	S	PPP	GPKGADGSPGKDGVR	0.5027	0.4965
COL1A1	936	S	PPP	GPAGEKGSPGADGPA	0.5026	0.4965
COL1A1	948	T	PPP	GPAGAPGTPGPQGIA	0.4992	0.4965
COL1A1	1023	S	PPP	GAPGAEGSPGRDGSP	0.5013	0.4965
COL1A1	1029	S	PPP	GSPGRDGSPGAKGDR	0.502	0.4965
COL1A1	1069	T	PPP	KSGDRGETGPAGPAG	0.4966	0.4965
COL1A1	1125	S	PPP	GPPGPPGSPGEQGPS	0.5033	0.4965
COL1A1	1171	T	PPP	PPGPRGRTGDAGPVG	0.499	0.4965
COL1A1	1247	S	PPP	QQIENIRSPEGSRKN	0.5041	0.4965
COL2A1	709	S	DSP	GFPGERGSPGAQGLQ	0.5317	0.5059
COL2A1	1039	S	DSP	GEPGREGSPGADGPP	0.5551	0.5059
COL2A1	1271	S	DSP	NQIESIRSPEGSRKN	0.5332	0.5059
COL2A1	280	T	PPM	GARGFPGTPGLPGVK	0.5641	0.5641
COL2A1	1268	S	PPM	SLNNQIESIRSPEGS	0.9913	0.5641
COL2A1	157	T	PPP	GRDGEPGTPGNPGPP	0.5008	0.4965
COL2A1	236	S	PPP	EPGEPGVSGPMGPRG	0.4982	0.4965
COL2A1	397	T	PPP	GPRGEPGTPGSPGPA	0.5017	0.4965
COL2A1	536	S	PPP	APGERGPSGLAGPKG	0.4998	0.4965
COL2A1	709	S	PPP	GFPGERGSPGAQGLQ	0.4994	0.4965
COL2A1	827	T	PPP	APGERGETGPPGPAG	0.4995	0.4965
COL2A1	935	S	PPP	PKGARGDSGPPGRAG	0.4971	0.4965
COL2A1	1039	S	PPP	GEPGREGSPGADGPP	0.5035	0.4965
COL2A1	1193	S	PPP	PPGPRGRSGETGPAG	0.4978	0.4965
COL2A1	1271	S	PPP	NQIESIRSPEGSRKN	0.5054	0.4965
COL3A1	131	S	DSP	GIPGQPGSPGSPGPP	0.5668	0.5059
COL3A1	134	S	DSP	GQPGSPGSPGPPGIC	0.5299	0.5059
COL3A1	865	S	DSP	GVKGERGSPGGPGAA	0.5326	0.5059
COL3A1	916	S	DSP	GNTGAPGSPGVSGPK	0.5306	0.5059
COL3A1	970	S	DSP	GMPGPRGSPGPQGVK	0.5316	0.5059
COL3A1	1039	S	DSP	GDRGENGSPGAPGAP	0.5634	0.5059
COL3A1	1177	S	DSP	GERGSEGSPGHPGQP	0.5276	0.5059
COL3A1	1250	S	DSP	GQIESLISPDGSRKN	0.538	0.5059
COL3A1	1425	S	DSP	TKHTGEWSKTVFEYR	0.5325	0.5059
COL3A1	1039	S	PPM	GDRGENGSPGAPGAP	0.5641	0.5641
COL3A1	1240	S	PPM	EIMTSLKSVNGQIES	0.7795	0.5641
COL3A1	1247	S	PPM	SVNGQIESLISPDGS	0.9809	0.5641
COL3A1	1250	S	PPM	GQIESLISPDGSRKN	0.9996	0.5641
COL3A1	1339	S	PPM	MDGGFQFSYGNPELP	0.5879	0.5641
COL3A1	134	S	PPP	GQPGSPGSPGPPGIC	0.5009	0.4965
COL3A1	358	S	PPP	GEVGPAGSPGSNGAP	0.4992	0.4965
COL3A1	391	S	PPP	GPPGINGSPGGKGEM	0.4992	0.4965
COL3A1	469	S	PPP	GEDGKDGSPGEPGAN	0.4981	0.4965
COL3A1	541	S	PPP	GMRGMPGSPGGPGSD	0.5011	0.4965
COL3A1	556	S	PPP	GKPGPPGSQGESGRP	0.4976	0.4965
COL3A1	721	T	PPP	GPPGAAGTPGLQGMP	0.4985	0.4965
COL3A1	796	S	PPP	GIAGPRGSPGERGET	0.5011	0.4965
COL3A1	803	T	PPP	SPGERGETGPPGPAG	0.4987	0.4965
COL3A1	865	S	PPP	GVKGERGSPGGPGAA	0.5011	0.4965
COL3A1	916	S	PPP	GNTGAPGSPGVSGPK	0.5019	0.4965
COL3A1	920	S	PPP	APGSPGVSGPKGDAG	0.5004	0.4965
COL3A1	934	S	PPP	GQPGEKGSPGAQGPP	0.501	0.4965
COL3A1	970	S	PPP	GMPGPRGSPGPQGVK	0.4971	0.4965
COL3A1	1027	S	PPP	GLPGRDGSPGGKGDR	0.5004	0.4965
COL3A1	1039	S	PPP	GDRGENGSPGAPGAP	0.503	0.4965
COL3A1	1067	S	PPP	KSGDRGESGPAGPAG	0.5015	0.4965
COL3A1	1177	S	PPP	GERGSEGSPGHPGQP	0.5013	0.4965
COL3A1	1250	S	PPP	GQIESLISPDGSRKN	0.5122	0.4965
COL3A1	172	Y	Classical_PTP_Y	AVGGLAGYPGPAGPP	0.5404	0.4962
CPEB3	38	T	Asp-Based_PSP	SVSEAPSTPLSSETP	0.5765	0.495
CPEB3	284	S	DSP	GVGVGVPSPLNPISP	0.5307	0.5059
CPEB3	426	S	DSP	ALSSGLSSPTRCQNG	0.5322	0.5059
CPEB3	352	S	PPM	NLHSLENSLMDMIRT	0.5683	0.5641
CPEB3	359	T	PPM	SLMDMIRTDHEPLKG	0.5645	0.5641
CPEB3	195	S	PPP	QQRRSPASPSQAPYA	0.4984	0.4965
CREB1	119	S	PPP	EILSRRPSYRKILND	0.6191	0.4965
CREB3L1	207	T	Asp-Based_PSP	DLVQMPPTPPSSHGS	0.6402	0.495
CREB3L1	79	T	DSP	DMELDSPTPGIQAEH	0.5618	0.5059
CREB3L1	495	S	DSP	KDGGNGTSPDFSHSK	0.5147	0.5059
CREB3L1	89	S	PPM	IQAEHSYSLSGDSAP	0.6202	0.5641
CREB3L1	474	S	PPM	LQHDHLDSTHETTKY	0.9906	0.5641
CREB3L2	219	S	DSP	SDSEGSLSPNPRLHP	0.5325	0.5059
CREB3L2	82	S	PPM	PLIQAEHSYSLCEEP	0.995	0.5641
CREB3L2	122	S	PPM	YLSTDFPSTSIKTEP	0.6393	0.5641
CREB3L2	191	S	PPP	VDQFLNFSPKEAPVD	0.5062	0.4965
CREB3L2	311	S	PPP	NKISAQESRRKKKEY	0.4995	0.4965
CREBBP	2315	S	Asp-Based_PSP	PGQPNPMSPQQHMLS	0.5801	0.495
CREBBP	19	S	DSP	PKRAKLSSPGFSAND	0.5678	0.5059
CREBBP	448	S	DSP	NQQTILGSPASGIQN	0.5309	0.5059
CREBBP	554	S	DSP	SESALPTSLGATNPL	0.5273	0.5059
CREBBP	755	S	DSP	NHSVQMNSMGSVPGM	0.5276	0.5059
CREBBP	898	T	DSP	PVSSSGQTPTPTPGS	0.5625	0.5059
CREBBP	1902	T	DSP	QQPSTPQTPQPPAQP	0.5319	0.5059
CREBBP	1912	S	DSP	PPAQPQPSPVSMSPA	0.5326	0.5059
CREBBP	977	S	PPM	NRVPTPSSVASAETN	0.7568	0.5641
CREBBP	980	S	PPM	PTPSSVASAETNSQQ	0.9533	0.5641
CREBBP	983	T	PPM	SSVASAETNSQQPGP	0.7171	0.5641
CREBBP	985	S	PPM	VASAETNSQQPGPDV	0.5921	0.5641
CREBBP	19	S	PPP	PKRAKLSSPGFSAND	0.5051	0.4965
CREBBP	121	S	PPP	SLSAMGKSPLSQGDS	0.5	0.4965
CREBBP	124	S	PPP	AMGKSPLSQGDSSAP	0.4978	0.4965
CREBBP	745	S	PPP	PMGPRAASPMNHSVQ	0.4989	0.4965
CREBBP	1763	S	PPP	QGEPQSKSPQESRRL	0.4988	0.4965
CREBBP	1892	T	PPP	PTSAPPGTPTQQPST	0.4995	0.4965
CREBBP	2063	S	PPP	VQPPRSISPSALQDL	0.511	0.4965
CRLF2	82	S	PPM	LLQEGHTSGCLLDAE	0.5641	0.5641
CRNKL1	132	S	DSP	VPRSCLFSESFVVSV	0.5285	0.5059
CRNKL1	32	S	PPM	RLELRSYSLAGRHGS	0.604	0.5641
CRTC1	113	S	DSP	RERGRLGSPHRRPLS	0.5553	0.5059
CRTC1	215	S	DSP	KTGSRPKSCEVPGIN	0.515	0.5059
CRTC1	256	S	DSP	LTNIHFPSPLPTPLD	0.5387	0.5059
CRTC1	277	S	DSP	PALSSSSSTGNLAAN	0.5079	0.5059
CRTC1	211	S	PPM	WDTKKTGSRPKSCEV	0.9817	0.5641
CRTC1	215	S	PPM	KTGSRPKSCEVPGIN	0.9987	0.5641
CRTC1	461	S	PPM	PANQSPTSPVSNQGF	0.9806	0.5641
CRTC1	113	S	PPP	RERGRLGSPHRRPLS	0.4984	0.4965
CRTC1	151	S	PPP	TSWRRTNSDSALHQS	0.5611	0.4965
CRTC3	243	S	DSP	SLSGRPRSCDVGGGN	0.5244	0.5059
CRTC3	162	S	PPM	SALNRTNSDSALHTS	0.7322	0.5641
CRTC3	536	S	PPM	DSFHLRPSPYSNCGS	0.7923	0.5641
CRTC3	539	S	PPM	HLRPSPYSNCGSLPN	0.5768	0.5641
CRTC3	4	S	PPP	****MAASPGSGSAN	0.4968	0.4965
CSF1R	277	S	DSP	FQHAGNYSCVASNVQ	0.539	0.5059
CSF1R	717	S	DSP	RRDSGFSSQGVDTYV	0.5312	0.5059
CSF1R	85	T	PPM	NTGTYRCTEPGDPLG	0.7044	0.5641
CSF1R	365	T	PPM	DTYRHTFTLSLPRLK	0.5642	0.5641
CSF1R	688	S	PPM	AMLGPSLSPGQDPEG	0.5927	0.5641
CSF1R	809	Y	Classical_PTP_Y	DIMNDSNYIVKGNAR	0.8858	0.4962
CSF3R	425	S	PPM	RPTPVVFSESRGPAL	0.5801	0.5641
CSF3R	505	T	PPM	QLYEIIVTPLYQDTM	0.5654	0.5641
CSMD3	802	S	DSP	EVPSHLTSNSHILRL	0.5414	0.5059
CSMD3	1567	T	DSP	LQGEERITCIQVENR	0.5325	0.5059
CSMD3	2124	S	DSP	DFSGVILSPGFPGNY	0.5324	0.5059
CSMD3	2869	S	DSP	NWSGQLPSCVPVSCG	0.5099	0.5059
CSMD3	3260	S	DSP	FSISYICSPGYELSF	0.5288	0.5059
CSMD3	3483	T	DSP	DPRPALGTPSPKLSV	0.5329	0.5059
CSMD3	280	S	PPM	AEPGDTISLIFTDFQ	0.5806	0.5641
CSMD3	422	T	PPM	LSPHPADTQSTRRRP	0.5741	0.5641
CSMD3	511	S	PPM	LGSTVQFSCDEDYVL	0.5671	0.5641
CSMD3	1683	S	PPM	LAFRSDGSVSYTGFH	0.7791	0.5641
CSMD3	2008	S	PPM	NNAPRLGSYSGTTIP	0.8609	0.5641
CSMD3	2471	S	PPM	DSTGVILSPGYPDSY	0.9911	0.5641
CSMD3	3489	S	PPM	GTPSPKLSVPDDVFA	0.8044	0.5641
CSMD3	1428	S	PPP	ESSGRILSPGYPFPY	0.4996	0.4965
CSMD3	2574	S	PPP	FYCSTPESPPHGYII	0.4983	0.4965
CSMD3	1022	Y	Classical_PTP_Y	IPVHGRRYGHDFSIG	0.5112	0.4962
CTCF	594	S	DSP	NGGETKKSKRGRKRK	0.5261	0.5059
CTCF	717	T	PPM	DAPNGDLTPEMILSM	0.5642	0.5641
CTCF	594	S	PPP	NGGETKKSKRGRKRK	0.4985	0.4965
CTCF	717	T	PPP	DAPNGDLTPEMILSM	0.5023	0.4965
CTNNA2	2	T	DSP	******MTSATSPII	0.5292	0.5059
CTNNA2	939	S	DSP	GSQKKHISPVQALSE	0.5319	0.5059
CTNNA2	933	S	PPP	QTRVRRGSQKKHISP	0.5018	0.4965
CTNNA2	939	S	PPP	GSQKKHISPVQALSE	0.5031	0.4965
CTNNB1	552	S	Asp-Based_PTP	QDTQRRTSMGGTQQQ	0.8456	0.5443
CTNNB1	675	S	Asp-Based_PTP	QDYKKRLSVELTSSL	0.8456	0.5443
CTNNB1	33	S	Classical_PTP	QQQSYLDSGIHSGAT	0.6267	0.3869
CTNNB1	675	S	Classical_PTP	QDYKKRLSVELTSSL	0.793	0.3869
CTNNB1	552	S	DSP	QDTQRRTSMGGTQQQ	0.5326	0.5059
CTNNB1	779	T	DSP	NQLAWFDTDL*****	0.5265	0.5059
CTNNB1	23	S	PPM	PDRKAAVSHWQQQSY	0.8007	0.5641
CTNNB1	29	S	PPM	VSHWQQQSYLDSGIH	0.9931	0.5641
CTNNB1	33	S	PPM	QQQSYLDSGIHSGAT	0.9971	0.5641
CTNNB1	37	S	PPM	YLDSGIHSGATTTAP	0.9986	0.5641
CTNNB1	41	T	PPM	GIHSGATTTAPSLSG	0.9981	0.5641
CTNNB1	45	S	PPM	GATTTAPSLSGKGNP	0.9806	0.5641
CTNNB1	348	S	PPM	SRVLKVLSVCSSNKP	0.9593	0.5641
CTNNB1	675	S	PPM	QDYKKRLSVELTSSL	0.9997	0.5641
CTNNB1	552	S	PPP	QDTQRRTSMGGTQQQ	0.635	0.4965
CTNNB1	142	Y	Classical_PTP_Y	AVVNLINYQDDAELA	0.9463	0.4962
CTNNB1	654	Y	Classical_PTP_Y	RNEGVATYAAAVLFR	0.952	0.4962
CTNNB1	142	Y	DSP_Y	AVVNLINYQDDAELA	1	0.294
CTNND1	244	S	DSP	IEERYRPSMEGYRAP	0.5331	0.5059
CTNND1	542	S	DSP	RNVSSERSEARRKLR	0.5312	0.5059
CTNND1	964	S	DSP	GGQVSYPSMQKI***	0.5317	0.5059
CTNND1	47	S	PPM	QLERVRVSPQDANPL	0.8643	0.5641
CTNND1	244	S	PPM	IEERYRPSMEGYRAP	0.6273	0.5641
CTNND1	300	S	PPM	DLDYGMMSDYGTARR	0.5641	0.5641
CTNND1	864	S	PPM	SRSQSSHSYDDSTLP	0.6242	0.5641
CTNND1	310	T	PPP	GTARRTGTPSDPRRR	0.5022	0.4965
CTNND1	335	Y	Classical_PTP_Y	EVPSDQYYWAPLAQH	0.9502	0.4962
CTNND2	32	S	DSP	SEKTSSLSPGLNTSN	0.5331	0.5059
CTNND2	1002	S	DSP	KSKGDKHSPKVVKAA	0.5347	0.5059
CTNND2	1060	S	DSP	SSRTPSISPVRVSPN	0.5629	0.5059
CTNND2	438	S	PPM	KPPMRSLSQSQGDPL	0.8832	0.5641
CTNND2	461	S	PPM	RTSTAPSSPGVDSVP	0.9862	0.5641
CTNND2	1072	S	PPM	SPNNRSASAPASPRE	0.7853	0.5641
CTNND2	1076	S	PPM	RSASAPASPREMISL	0.9911	0.5641
CTNND2	1127	S	PPM	ISTLYRNSYGAPAED	0.9864	0.5641
CTNND2	267	S	PPP	PAPPRGGSPLAAPQG	0.4966	0.4965
CTNND2	285	S	PPP	TKLQRGGSAPEGATY	0.4994	0.4965
CTNND2	299	S	PPP	YAAPRGSSPKQSPSR	0.5126	0.4965
CTNND2	532	S	PPP	PEGTLARSPSIDSIQ	0.4973	0.4965
CTNND2	1002	S	PPP	KSKGDKHSPKVVKAA	0.4996	0.4965
CTNND2	1052	S	PPP	RDRQRPYSSSRTPSI	0.5009	0.4965
CTNND2	1056	T	PPP	RPYSSSRTPSISPVR	0.5084	0.4965
CUL3	737	S	DSP	LKARFLPSPVVIKKR	0.5322	0.5059
CUX1	526	S	Asp-Based_PSP	SQSPLQQSPDVNGMA	0.6769	0.495
CUX1	909	S	Asp-Based_PSP	RSETPQNSPLPSSPI	0.5033	0.495
CUX1	1103	T	Asp-Based_PSP	PASDSQPTTPLPLSG	0.5217	0.495
CUX1	1109	S	Asp-Based_PSP	PTTPLPLSGHSALSI	0.499	0.495
CUX1	425	S	DSP	PESRRPGSLPAPPPS	0.5345	0.5059
CUX1	667	S	DSP	IRASETGSDEAIKSI	0.532	0.5059
CUX1	914	S	DSP	QNSPLPSSPIVPMSK	0.5668	0.5059
CUX1	1319	S	DSP	SQGQAGASDSPSARS	0.5232	0.5059
CUX1	1321	S	DSP	GQAGASDSPSARSGR	0.5325	0.5059
CUX1	1112	S	PPM	PLPLSGHSALSIQEL	0.9495	0.5641
CUX1	1115	S	PPM	LSGHSALSIQELVAM	0.9997	0.5641
CUX1	1123	S	PPM	IQELVAMSPELDTYG	0.9992	0.5641
CUX1	45	T	PPP	SREFKKNTPEDLRKQ	0.499	0.4965
CUX1	425	S	PPP	PESRRPGSLPAPPPS	0.5123	0.4965
CUX1	749	S	PPP	TPKLLSTSPMPTVSS	0.5057	0.4965
CUX1	1404	S	PPP	EGPGPLPSPASATAT	0.4974	0.4965
CUX1	1455	S	PPP	SAPRRPSSLQSLFGL	0.5008	0.4965
CUX1	149	Y	Classical_PTP_Y	LKEKIREYEQTLKNQ	0.566	0.4962
CYLD	13	S	DSP	WSQEKVTSPYWEERI	0.543	0.5059
CYLD	29	S	PPM	YLLLQECSVTDKQTQ	0.9756	0.5641
CYLD	31	T	PPM	LLQECSVTDKQTQKL	0.9275	0.5641
CYLD	399	S	PPP	STDFDRSSPPLQPPP	0.5023	0.4965
CYLD	949	S	PPP	AYMCMYQSPTMSLYK	0.4988	0.4965
CYP2C8	100	S	DSP	EFSGRGNSPISQRIT	0.5327	0.5059
CYP2C8	162	S	DSP	ELRKTKASPCDPTFI	0.5264	0.5059
CYP2C8	336	S	DSP	HVIGRHRSPCMQDRS	0.5514	0.5059
CYP2C8	100	S	PPP	EFSGRGNSPISQRIT	0.5012	0.4965
CYP2C8	336	S	PPP	HVIGRHRSPCMQDRS	0.4989	0.4965
CYSLTR2	7	S	DSP	*MERKFMSLQPSISV	0.5301	0.5059
DAXX	176	S	DSP	TNAENTASQSPRTRG	0.5067	0.5059
DAXX	495	S	DSP	AGKDGDKSPMSSLQI	0.5669	0.5059
DAXX	665	T	PPM	KNGKKICTLPSPPSP	0.9308	0.5641
DAXX	408	T	PPP	TSSHSADTPEASLDS	0.5071	0.4965
DAXX	435	T	PPP	PSASRAETDDEDDEE	0.4976	0.4965
DAXX	495	S	PPP	AGKDGDKSPMSSLQI	0.5027	0.4965
DAXX	688	S	PPP	DSSTRVDSPSHGLVT	0.5091	0.4965
DAXX	709	T	PPP	SPARLSQTPHSQPPR	0.4966	0.4965
DCAF12L2	235	S	DSP	NGSIAWHSEVGLPVY	0.5291	0.5059
DCAF12L2	390	S	PPM	LEERASSSLDSMPGP	0.9475	0.5641
DCC	93	S	DSP	DERKQQLSNGSLLIQ	0.5326	0.5059
DCC	232	S	DSP	EAEVRILSDPGLHRQ	0.5387	0.5059
DCC	480	T	DSP	RERALNTTQPGSLQL	0.527	0.5059
DCC	746	T	DSP	NCIIMSWTPPLNPNI	0.5311	0.5059
DCC	630	S	PPM	SAPPQNVSLEVVNSR	0.9315	0.5641
DCC	795	S	PPM	SSSHYVISLKAFNNA	0.9725	0.5641
DCC	1187	T	PPM	IQSCQDLTPVSHSQS	0.689	0.5641
DCC	1192	S	PPM	DLTPVSHSQSETQLG	0.7443	0.5641
DCC	1398	S	PPM	RSPLLPVSVPTAPEV	0.9793	0.5641
DCC	1431	S	PPP	DLSEQMASLEGLMKQ	0.501	0.4965
DCC	398	Y	Classical_PTP_Y	VKSDEGFYQCVAENE	0.5125	0.4962
DCC	1420	Y	DSP_Y	TEDSANVYEQDDLSE	0.9949	0.294
DCTN1	12	T	DSP	KRHVYSRTPSGSRMS	0.5325	0.5059
DCTN1	1039	S	DSP	ELKQRLNSQSKRTIE	0.5159	0.5059
DCTN1	105	S	PPP	EDGADTTSPETPDSS	0.497	0.4965
DCTN1	936	T	PTP-Other	AALRAEITDAEGLGL	0.3224	0.2617
DCTN1	1153	S	PTP-Other	GALYRKTSQLLETLN	0.2709	0.2617
DCTN1	912	Y	Classical_PTP_Y	TAMQEGEYDAERPPS	0.6683	0.4962
DDB2	125	S	PPM	AWHPTHPSTVAVGSK	0.7068	0.5641
DDB2	396	S	PPM	PESSGISSLNEFNPM	0.9502	0.5641
DDB2	9	T	PPP	APKKRPETQKTSEIV	0.5033	0.4965
DDB2	26	S	PPP	PRNKRSRSPLELEPE	0.5171	0.4965
DDIT3	82	S	DSP	STSQSPHSPDSSQSS	0.5323	0.5059
DDIT3	111	S	DSP	KRKQSGHSPARAGKQ	0.5659	0.5059
DDIT3	86	S	PPM	SPHSPDSSQSSLAQE	0.6133	0.5641
DDIT3	82	S	PPP	STSQSPHSPDSSQSS	0.4992	0.4965
DDIT3	108	S	PPP	RTRKRKQSGHSPARA	0.5005	0.4965
DDIT3	111	S	PPP	KRKQSGHSPARAGKQ	0.5005	0.4965
DDR2	449	S	DSP	TVSLSLPSDSSMFNN	0.5325	0.5059
DDR2	461	S	DSP	FNNNRSSSPSEQGSN	0.5645	0.5059
DDR2	461	S	PPM	FNNNRSSSPSEQGSN	0.5901	0.5641
DDR2	461	S	PPP	FNNNRSSSPSEQGSN	0.5067	0.4965
DDX10	7	S	DSP	*MGKTANSPGSGARP	0.5341	0.5059
DDX10	539	S	DSP	VIEPRAPSLTNDEVE	0.5379	0.5059
DDX10	606	S	DSP	AKGSQAPSLPNTSEA	0.533	0.5059
DDX10	660	S	DSP	TLQKKEPSKSSIKKK	0.5246	0.5059
DDX10	804	S	DSP	DPDKYRSSEDSDSED	0.5325	0.5059
DDX10	807	S	DSP	KYRSSEDSDSEDMEN	0.5666	0.5059
DDX10	817	S	DSP	EDMENKISDTKKKQG	0.5306	0.5059
DDX10	873	S	DSP	LVLHLLRSQS*****	0.5177	0.5059
DDX10	875	S	DSP	LHLLRSQS*******	0.5317	0.5059
DDX10	539	S	PPM	VIEPRAPSLTNDEVE	0.7116	0.5641
DDX10	794	T	PPM	DDGFDPSTLPDPDKY	0.5641	0.5641
DDX10	539	S	PPP	VIEPRAPSLTNDEVE	0.5023	0.4965
DDX10	794	T	PPP	DDGFDPSTLPDPDKY	0.4972	0.4965
DDX10	831	S	PPP	GMKKRSNSEVEDVGP	0.4983	0.4965
DDX10	850	T	PPP	RKKARWDTLEPLDTG	0.5025	0.4965
DDX3X	2	S	DSP	******MSHVAVENA	0.5161	0.5059
DDX3X	86	S	DSP	RGKSSFFSDRGSGSR	0.5669	0.5059
DDX3X	131	S	DSP	NSRWCDKSDEDDWSK	0.5384	0.5059
DDX3X	384	T	PPM	HTMMFSATFPKEIQM	0.5662	0.5641
DDX3X	78	S	PPP	SFGSRSDSRGKSSFF	0.5003	0.4965
DDX3X	82	S	PPP	RSDSRGKSSFFSDRG	0.4986	0.4965
DDX3X	86	S	PPP	RGKSSFFSDRGSGSR	0.5008	0.4965
DDX5	613	S	Asp-Based_PSP	YPMPTGYSQ******	0.5107	0.495
DDX5	79	S	PPM	EVETYRRSKEITVRG	0.7249	0.5641
DDX5	224	T	PPP	GVEICIATPGRLIDF	0.4971	0.4965
DDX5	498	S	PPP	DDRRDRYSAGKRGGF	0.502	0.4965
DDX6	2	S	DSP	******MSTARTENP	0.5273	0.5059
DDX6	88	S	DSP	KDLRIKTSDVTSTKG	0.5232	0.5059
DEK	67	T	DSP	KKKVERLTMQVSSLQ	0.5317	0.5059
DEK	271	S	DSP	KPKQKATSKSKKSVK	0.5295	0.5059
DEK	13	T	PPP	PAAEGEGTPTQPASE	0.5003	0.4965
DEK	15	T	PPP	AEGEGTPTQPASEKE	0.5002	0.4965
DEK	32	S	PPP	MPGPREESEEEEDED	0.4972	0.4965
DEK	210	S	PPP	GSKKERNSSGMARKA	0.501	0.4965
DGCR8	109	S	DSP	APAVRKFSPDLKLLK	0.5283	0.5059
DGCR8	377	S	DSP	LTPSGDVSPVKPLSR	0.5441	0.5059
DGCR8	35	S	PPP	QALPREQSPPPPLQT	0.5012	0.4965
DGCR8	95	S	PPP	DPNCSGHSPRTARHA	0.5022	0.4965
DGCR8	109	S	PPP	APAVRKFSPDLKLLK	0.5392	0.4965
DGCR8	377	S	PPP	LTPSGDVSPVKPLSR	0.4977	0.4965
DICER1	3	S	DSP	*****MKSPALQPLS	0.5316	0.5059
DICER1	10	S	DSP	SPALQPLSMAGLQLM	0.5155	0.5059
DICER1	911	S	DSP	EARIGIPSTKYTKET	0.5315	0.5059
DICER1	1852	S	DSP	FSANVPRSPVRELLE	0.5254	0.5059
DICER1	1868	S	DSP	EPETAKFSPAERTYD	0.5485	0.5059
DICER1	22	S	PPM	QLMTPASSPMGPFFG	0.5659	0.5641
DICER1	545	S	PPM	DLPTEYRSYVQSKGR	0.9926	0.5641
DICER1	558	S	PPM	GRARAPISNYIMLAD	0.6026	0.5641
DICER1	571	S	PPM	ADTDKIKSFEEDLKT	0.9929	0.5641
DICER1	1255	S	PPM	NKSTSDGSPVMAVMP	0.9997	0.5641
DICER1	1470	S	PPP	FVKKISLSPFSTTDS	0.4987	0.4965
DNAJB1	16	S	PPM	LGLARGASDEEIKRA	0.5705	0.5641
DNAJB1	171	S	PPM	VTHDLRVSLEEIYSG	0.7856	0.5641
DNM2	116	S	DSP	TGTNKGISPVPINLR	0.5337	0.5059
DNM2	644	S	DSP	GAQENTFSMDPQLER	0.5326	0.5059
DNM2	766	T	DSP	SASSHSPTPQRRPVS	0.5272	0.5059
DNM2	116	S	PPM	TGTNKGISPVPINLR	0.8201	0.5641
DNM2	764	S	PPP	LQSASSHSPTPQRRP	0.6303	0.4965
DNM2	125	Y	Classical_PTP_Y	VPINLRVYSPHVLNL	0.9508	0.4962
DNMT3A	65	T	DSP	PPVESGDTPKDPAVI	0.5195	0.5059
DNMT3A	77	S	DSP	AVISKSPSMAQDSGA	0.5234	0.5059
DNMT3A	828	S	PPM	HGRIAKFSKVRTITT	0.8222	0.5641
DNMT3A	7	S	PPP	*MPAMPSSGPGDTSS	0.4968	0.4965
DNMT3A	75	S	PPP	DPAVISKSPSMAQDS	0.5093	0.4965
DNMT3A	105	S	PPP	EPQPEEGSPAGGQKG	0.4975	0.4965
DNMT3A	138	T	PPP	AVENGCCTPKEGRGA	0.4997	0.4965
DNMT3A	448	Y	Classical_PTP_Y	VEPEAAAYAPPPPAK	0.5246	0.4962
DROSHA	66	S	DSP	PSTTFSNSPAPNFLP	0.5134	0.5059
DROSHA	237	S	DSP	DHRHRDHSHGRGERH	0.5646	0.5059
DROSHA	246	S	DSP	GRGERHRSLDRRERG	0.5331	0.5059
DROSHA	255	S	DSP	DRRERGRSPDRRRQD	0.5669	0.5059
DROSHA	267	S	DSP	RQDSRYRSDYDRGRT	0.5324	0.5059
DROSHA	274	T	DSP	SDYDRGRTPSRHRSY	0.5567	0.5059
DROSHA	300	S	DSP	RHRDNRRSPSLERSY	0.5542	0.5059
DROSHA	499	S	DSP	TCSSSSDSEVFDVIA	0.5295	0.5059
DROSHA	321	S	PPM	SGRSYGLSVVPEPAG	0.6507	0.5641
DROSHA	579	S	PPM	FHYRITVSPPTNFLT	0.8176	0.5641
DROSHA	221	S	PPP	KAPSERRSPERLKHY	0.4983	0.4965
DROSHA	246	S	PPP	GRGERHRSLDRRERG	0.5002	0.4965
DROSHA	255	S	PPP	DRRERGRSPDRRRQD	0.5022	0.4965
DROSHA	263	S	PPP	PDRRRQDSRYRSDYD	0.5035	0.4965
DROSHA	274	T	PPP	SDYDRGRTPSRHRSY	0.5035	0.4965
DROSHA	280	S	PPP	RTPSRHRSYERSRER	0.4978	0.4965
DROSHA	300	S	PPP	RHRDNRRSPSLERSY	0.5029	0.4965
EBF1	261	T	PPM	PSYLEHATPCIKAIS	0.5874	0.5641
ECT2L	832	T	DSP	SSRGTSHTPFERTSK	0.5534	0.5059
ECT2L	166	T	PPM	EAAATYGTLNEPKTE	0.5641	0.5641
ECT2L	410	S	PPM	IEVLSQLSQLTGTFF	0.5692	0.5641
EED	25	S	DSP	AKKQKLSSDENSNPD	0.5075	0.5059
EED	55	T	DSP	TNTERPDTPTNTPNA	0.5325	0.5059
EED	323	S	DSP	GDLILSKSCENAIVC	0.5318	0.5059
EED	43	S	PPM	DENDDAVSIESGTNT	0.6267	0.5641
EED	359	S	PPM	ILGRFDYSQCDIWYM	0.5641	0.5641
EED	7	S	PPP	*MSEREVSTAPAGTD	0.5125	0.4965
EED	55	T	PPP	TNTERPDTPTNTPNA	0.5102	0.4965
EED	59	T	PPP	RPDTPTNTPNAPGRK	0.5005	0.4965
EGFR	1025	S	DSP	IPQQGFFSSPSTSRT	0.5068	0.5059
EGFR	1037	S	DSP	SRTPLLSSLSATSNN	0.5236	0.5059
EGFR	384	T	PPM	RGDSFTHTPPLDPQE	0.5643	0.5641
EGFR	1025	S	PPM	IPQQGFFSSPSTSRT	0.5656	0.5641
EGFR	1037	S	PPM	SRTPLLSSLSATSNN	0.7491	0.5641
EGFR	1064	S	PPM	SCPIKEDSFLQRYSS	0.6689	0.5641
EGFR	1070	S	PPM	DSFLQRYSSDPTGAL	0.6747	0.5641
EGFR	1104	S	PPM	VPKRPAGSVQNPVYH	0.9876	0.5641
EGFR	1190	S	PPM	PNGIFKGSTAENAEY	0.996	0.5641
EGFR	227	S	PPP	SGRCRGKSPSDCCHN	0.4981	0.4965
EGFR	944	Y	Classical_PTP_Y	PICTIDVYMIMVKCW	0.9467	0.4962
EGFR	1016	Y	Classical_PTP_Y	DVVDADEYLIPQQGF	0.9431	0.4962
EGFR	1069	Y	Classical_PTP_Y	EDSFLQRYSSDPTGA	0.952	0.4962
EGFR	1092	Y	Classical_PTP_Y	TFLPVPEYINQSVPK	0.9542	0.4962
EGFR	1197	Y	Classical_PTP_Y	STAENAEYLRVAPQS	0.9495	0.4962
EGFR	1016	Y	DSP_Y	DVVDADEYLIPQQGF	1	0.294
EIF4A2	173	S	DSP	MLNRRYLSPKWIKMF	0.5447	0.5059
EIF4A2	173	S	PPP	MLNRRYLSPKWIKMF	0.504	0.4965
ELF3	190	S	DSP	SCGAGAPSPGSSDVS	0.5321	0.5059
ELF3	210	S	DSP	ASRSSHSSDSGGSDV	0.5092	0.5059
ELF3	50	S	PPM	TLSNPQMSLEGTEKA	0.9966	0.5641
ELF3	163	S	PPP	PGPFDQGSPFAQELL	0.4975	0.4965
ELF4	117	S	PPM	EKQIFSTSEMLPDSD	0.9215	0.5641
ELF4	151	S	PPM	LNRAGDTSDQEGHSL	0.8598	0.5641
ELF4	157	S	PPM	TSDQEGHSLEEKASR	0.9997	0.5641
ELF4	167	S	PPM	EKASREESAKKTGKS	0.9983	0.5641
ELF4	545	S	PPM	EGPLRSSSYVQGMVT	0.6755	0.5641
ELF4	188	S	PPP	TKGNRSTSPVTDPSI	0.5035	0.4965
ELF4	232	T	PPP	CPKYIKWTQREKGIF	0.5723	0.4965
ELF4	331	S	PPP	ASTTRRTSSRVSSRS	0.5137	0.4965
ELF4	643	T	PPP	SLLTRSPTPAPFSPF	0.5007	0.4965
ELF4	648	S	PPP	SPTPAPFSPFNPTSL	0.4985	0.4965
ELK4	185	T	DSP	KKSPQEPTPSVIKFV	0.5326	0.5059
ELK4	252	T	DSP	VMTAFATTPPISSIP	0.5324	0.5059
ELK4	269	S	DSP	QEPPRTPSPPLSSHP	0.5656	0.5059
ELK4	425	S	DSP	PSTPGPFSPDLQKT*	0.5325	0.5059
ELK4	287	S	PPM	TDIDSVASQPMELPE	0.9222	0.5641
ELK4	425	S	PPM	PSTPGPFSPDLQKT*	0.5641	0.5641
ELK4	425	S	PPP	PSTPGPFSPDLQKT*	0.5023	0.4965
ELL	180	T	DSP	VPSRKRATPINLASA	0.5322	0.5059
ELL	258	T	DSP	NMSAKDGTCTLQDCM	0.5269	0.5059
ELL	319	S	DSP	GERGRSASPPQKRLQ	0.5483	0.5059
ELL	431	T	DSP	RLGLPLLTDCAQPSR	0.5074	0.5059
ELL	561	S	DSP	DAQLRQLSQGSEEYE	0.508	0.5059
ELL	145	S	PPM	EEETRSRSAIVIKAG	0.8417	0.5641
ELL	345	T	PPM	KPRISHFTQRAQPAV	0.5645	0.5641
ELL	374	S	PPM	PTPGPPASTDTLSSS	0.7001	0.5641
ELL	506	T	PPM	VPTSTSETPDYLLKY	0.5838	0.5641
ELL	518	S	PPM	LKYAAISSSEQRQSY	0.803	0.5641
ELL	180	T	PPP	VPSRKRATPINLASA	0.5072	0.4965
ELL	309	S	PPP	LGDPAASSPPGERGR	0.499	0.4965
ELL	317	S	PPP	PPGERGRSASPPQKR	0.5002	0.4965
ELL	319	S	PPP	GERGRSASPPQKRLQ	0.5028	0.4965
ELL	345	T	PPP	KPRISHFTQRAQPAV	0.5028	0.4965
ELL	374	S	PPP	PTPGPPASTDTLSSS	0.5048	0.4965
ELL	442	S	PPP	QPSRPHGSPSRSKPK	0.5033	0.4965
ELL	506	T	PPP	VPTSTSETPDYLLKY	0.4993	0.4965
ELN	622	S	PPP	EGVRRSLSPELREGD	0.5028	0.4965
ELN	768	S	PPP	ARPGFGLSPIFPGGA	0.4973	0.4965
EML4	18	S	DSP	SISAASTSDVQDRLS	0.5307	0.5059
EML4	146	S	DSP	PQIRASPSPQPSSQP	0.5325	0.5059
EML4	188	S	DSP	SHNSWENSDDSRNKL	0.5223	0.5059
EML4	761	S	DSP	CKLIRNRSDCKDIDW	0.5333	0.5059
EML4	897	T	DSP	ESVIQSNTPTPPPSQ	0.5427	0.5059
EML4	978	S	DSP	LEDQQDPSPSS****	0.5665	0.5059
EML4	514	T	PPM	AHDGSVFTLCQMRNG	0.6001	0.5641
EML4	761	S	PPM	CKLIRNRSDCKDIDW	0.5642	0.5641
EML4	113	S	PPP	TLSSAAKSGTEKKKE	0.497	0.4965
EML4	146	S	PPP	PQIRASPSPQPSSQP	0.501	0.4965
EML4	160	T	PPP	PLQIHRQTPESKNAT	0.4999	0.4965
EML4	167	T	PPP	TPESKNATPTKSIKR	0.5009	0.4965
EML4	761	S	PPP	CKLIRNRSDCKDIDW	0.4988	0.4965
EML4	978	S	PPP	LEDQQDPSPSS****	0.501	0.4965
EP300	195	S	Asp-Based_PSP	PNQVMNGSIGAGRGR	0.5026	0.495
EP300	831	S	Asp-Based_PSP	QPALHQNSPSPVPSR	0.6069	0.495
EP300	285	S	DSP	TVLSNNLSPFAMDKK	0.5318	0.5059
EP300	1295	S	DSP	FSAKRLPSTRLGTFL	0.5312	0.5059
EP300	2396	S	DSP	SATDLGLSTDNSDLN	0.5322	0.5059
EP300	2407	S	DSP	SDLNSNLSQSTLDIH	0.5075	0.5059
EP300	992	T	PPP	DQPEPADTQPEDISE	0.4994	0.4965
EP300	1295	S	PPP	FSAKRLPSTRLGTFL	0.4992	0.4965
EP300	1726	S	PPP	QQAAATQSPGDSRRL	0.4977	0.4965
EP300	1873	S	PPP	PQTPQPTSQPQPTPP	0.5001	0.4965
EP300	1897	S	PPP	TQAAGPVSQGKAAGQ	0.4981	0.4965
EP300	2407	S	PPP	SDLNSNLSQSTLDIH	0.4984	0.4965
EPAS1	471	S	PPM	APGSTTPSATSSSSS	0.9879	0.5641
EPAS1	477	S	PPM	PSATSSSSSCSTPNS	0.5936	0.5641
EPAS1	478	S	PPM	SATSSSSSCSTPNSP	0.9926	0.5641
EPAS1	480	S	PPM	TSSSSSCSTPNSPED	0.9973	0.5641
EPAS1	484	S	PPM	SSCSTPNSPEDYYTS	0.9979	0.5641
EPAS1	696	S	PPP	ARGPDVLSPAMVALS	0.5001	0.4965
EPAS1	489	Y	DSP_Y	PNSPEDYYTSLDNDL	0.3261	0.294
EPHA3	12	S	DSP	LSILLLLSCSVLDSF	0.5318	0.5059
EPHA3	420	S	DSP	NGVSELSSPPRQFAA	0.5659	0.5059
EPHA3	529	S	DSP	RKFEFETSPDSFSIS	0.5326	0.5059
EPHA3	780	T	PPM	DDPEAAYTTRGGKIP	0.8049	0.5641
EPHA3	792	S	PPP	KIPIRWTSPEAIAYR	0.4973	0.4965
EPHA3	779	Y	Classical_PTP_Y	EDDPEAAYTTRGGKI	0.9327	0.4962
EPHA7	352	S	Asp-Based_PSP	TTVSLEWSPPADNGG	0.4959	0.495
EPHA7	631	S	DSP	FAKELDASCIKIERV	0.5382	0.5059
EPHA7	902	T	DSP	RNPNSLKTPLGTCSR	0.5284	0.5059
EPHA7	491	S	PPM	DQRERTYSTVKTKST	0.5843	0.5641
EPHA7	491	S	PPP	DQRERTYSTVKTKST	0.502	0.4965
EPS15	324	S	DSP	QKNIIGSSPVADFSA	0.5317	0.5059
EPS15	796	S	DSP	RSINKLDSPDPFKLN	0.5624	0.5059
EPS15	108	S	PPM	PRFHDTSSPLLISGT	0.6138	0.5641
EPS15	849	Y	Classical_PTP_Y	NFANFSAYPSEEDMI	0.9482	0.4962
ERBB2	760	S	DSP	KVLRENTSPKANKEI	0.5297	0.5059
ERBB2	1132	T	DSP	DGYVAPLTCSPQPEY	0.5233	0.5059
ERBB2	1151	S	DSP	DVRPQPPSPREGPLP	0.5669	0.5059
ERBB2	1236	T	PPM	ERGAPPSTFKGTPTA	0.5641	0.5641
ERBB2	1240	T	PPM	PPSTFKGTPTAENPE	0.5641	0.5641
ERBB2	1151	S	PPP	DVRPQPPSPREGPLP	0.5026	0.4965
ERBB2	1214	S	PPP	PHPPPAFSPAFDNLY	0.4977	0.4965
ERBB2	1240	T	PPP	PPSTFKGTPTAENPE	0.5007	0.4965
ERBB2	1023	Y	Classical_PTP_Y	DLVDAEEYLVPQQGF	0.9408	0.4962
ERBB2	1112	Y	Classical_PTP_Y	DPSPLQRYSEDPTVP	0.9454	0.4962
ERBB2	1127	Y	Classical_PTP_Y	LPSETDGYVAPLTCS	0.9443	0.4962
ERBB2	1196	Y	Classical_PTP_Y	GAVENPEYLTPQGGA	0.9433	0.4962
ERBB2	1221	Y	Classical_PTP_Y	SPAFDNLYYWDQDPP	0.954	0.4962
ERBB2	1248	Y	Classical_PTP_Y	PTAENPEYLGLDVPV	0.9443	0.4962
ERBB2	877	Y	DSP_Y	LDIDETEYHADGGKV	1	0.294
ERBB2	1196	Y	DSP_Y	GAVENPEYLTPQGGA	0.9672	0.294
ERBB2	1221	Y	DSP_Y	SPAFDNLYYWDQDPP	1	0.294
ERBB3	1049	S	DSP	RGSQSLLSPSSGYMP	0.5403	0.5059
ERBB3	1141	T	DSP	SQRHSLLTPVTPLSP	0.5321	0.5059
ERBB3	1207	S	DSP	MNRRRRHSPPHPPRP	0.5422	0.5059
ERBB3	1319	T	DSP	TLRSLEATDSAFDNP	0.5112	0.5059
ERBB3	1315	S	PPM	ARLKTLRSLEATDSA	0.5702	0.5641
ERBB3	1207	S	PPP	MNRRRRHSPPHPPRP	0.5038	0.4965
ERBB3	1159	Y	Classical_PTP_Y	EEEDVNGYVMPDTHL	0.8176	0.4962
ERBB3	1197	Y	Classical_PTP_Y	EEDEDEEYEYMNRRR	0.668	0.4962
ERBB4	1043	S	PPM	TSRARIDSNRSEIGH	0.9984	0.5641
ERBB4	1046	S	PPM	ARIDSNRSEIGHSPP	0.9981	0.5641
ERBB4	1057	T	PPM	HSPPPAYTPMSGNQF	0.949	0.5641
ERBB4	1140	S	PPM	TVFAPERSPRGELDE	0.7544	0.5641
ERBB4	1152	T	PPM	LDEEGYMTPMRDKPK	0.5736	0.5641
ERBB4	1252	T	PPM	HSLPPRSTLQHPDYL	0.5641	0.5641
ERBB4	984	Y	Classical_PTP_Y	MARDPQRYLVIQGDD	0.9533	0.4962
ERC1	17	S	DSP	KVEPSSQSPGRSPRL	0.5668	0.5059
ERC1	730	S	DSP	AALEARASPEMSDRI	0.5202	0.5059
ERC1	17	S	PPP	KVEPSSQSPGRSPRL	0.5028	0.4965
ERC1	730	S	PPP	AALEARASPEMSDRI	0.5022	0.4965
ERCC2	453	S	PPM	PVFERFQSVIITSGT	0.7659	0.5641
ERCC3	90	S	DSP	HIFLEAFSPVYKYAQ	0.5326	0.5059
ERCC3	242	S	DSP	VTDPQGKSDIPMDLF	0.5269	0.5059
ERCC3	218	S	PPM	TETFTSKSAISKTAE	0.9786	0.5641
ERCC3	323	S	PPM	LRPYQEKSLRKMFGN	0.9847	0.5641
ERCC3	49	S	PPP	AGKQVDESGTKVDEY	0.4985	0.4965
ERCC4	639	S	DSP	KLIREKASMVVPEER	0.5252	0.5059
ERCC4	639	S	PPM	KLIREKASMVVPEER	0.9875	0.5641
ERCC4	743	S	PPM	LNNGRLYSQCISMSR	0.6286	0.5641
ERCC4	465	S	PPP	SSKRIRKSHKRPKDP	0.5012	0.4965
ERCC4	521	S	PPP	YRREISSSPESCPEE	0.4988	0.4965
ERCC5	357	S	DSP	AALLGSSSEEELESE	0.5081	0.5059
ERCC5	384	S	DSP	AVDEGSISPRTLSAI	0.5656	0.5059
ERCC5	924	T	DSP	KLRTLQLTPGFPNPA	0.5421	0.5059
ERCC5	470	S	PPM	EGREPTDSVPKEQMS	0.6731	0.5641
ERCC5	489	S	PPM	GTEAFPISDESMIKD	0.6995	0.5641
ERCC5	324	S	PPP	MSFDVKSSPCEKLKT	0.5018	0.4965
ERCC5	384	S	PPP	AVDEGSISPRTLSAI	0.499	0.4965
ERCC5	1012	S	PPP	EDAKRIKSQRLNRAV	0.506	0.4965
ERCC5	1186	T	PPP	ARGRKRKT*******	0.4996	0.4965
ERG	3	S	DSP	*****MASTIKEALS	0.5094	0.5059
ERG	205	S	DSP	TPLPHLTSDDVDKAL	0.531	0.5059
ERG	215	S	DSP	VDKALQNSPRLMHAR	0.5272	0.5059
ERG	39	S	PPM	EMTASSSSDYGQTSK	0.8934	0.5641
ERG	48	S	PPM	YGQTSKMSPRVPQQD	0.9214	0.5641
ERG	234	T	PPM	AAFIFPNTSVYPEAT	0.9343	0.5641
ERG	235	S	PPM	AFIFPNTSVYPEATQ	0.9779	0.5641
ERG	278	S	PPM	KAAQPSPSTVPKTED	0.7091	0.5641
ERG	279	T	PPM	AAQPSPSTVPKTEDQ	0.569	0.5641
ERG	48	S	PPP	YGQTSKMSPRVPQQD	0.4966	0.4965
ERG	276	S	PPP	QSKAAQPSPSTVPKT	0.4984	0.4965
ERG	455	S	PPP	APNPYWNSPTGGIYP	0.5	0.4965
ESR1	118	S	DSP	LHPPPQLSPFLQPHG	0.6702	0.5059
ESR1	154	S	PPM	PAFYRPNSDNRRQGG	0.6421	0.5641
ESR1	118	S	PPP	LHPPPQLSPFLQPHG	0.5043	0.4965
ESR1	294	S	PPP	RAANLWPSPLMIKRS	0.6387	0.4965
ESR1	537	Y	Classical_PTP_Y	CKNVVPLYDLLLEML	0.9556	0.4962
ETNK1	40	S	DSP	NSAASRRSPAARPPV	0.5531	0.5059
ETNK1	40	S	PPP	NSAASRRSPAARPPV	0.5085	0.4965
ETNK1	278	S	PPP	DINKRFLSDIPSSQI	0.4967	0.4965
ETV1	240	T	DSP	DPVYEHNTMVGSAAS	0.5324	0.5059
ETV1	305	T	DSP	PRQFYDDTCVVPEKF	0.5325	0.5059
ETV1	16	S	PPM	VPYMVTNSQRGRNCN	0.5825	0.5641
ETV4	101	S	DSP	RIKKEPQSPRTDPAL	0.532	0.5059
ETV4	462	S	DSP	PLSHLDESPAYLPEL	0.5493	0.5059
ETV4	17	T	PPM	LDQQVPYTFSSKSPG	0.9624	0.5641
ETV4	19	S	PPM	QQVPYTFSSKSPGNG	0.9893	0.5641
ETV4	20	S	PPM	QVPYTFSSKSPGNGS	0.9975	0.5641
ETV4	22	S	PPM	PYTFSSKSPGNGSLR	0.9991	0.5641
ETV4	462	S	PPM	PLSHLDESPAYLPEL	0.5826	0.5641
ETV4	462	S	PPP	PLSHLDESPAYLPEL	0.4972	0.4965
ETV5	94	S	DSP	KIKRELHSPSSELSS	0.5658	0.5059
ETV5	338	T	DSP	PRLYFDDTCVVPERL	0.5225	0.5059
ETV5	489	S	PPM	PLTHFEDSPAYLLDM	0.5641	0.5641
ETV5	504	Y	Classical_PTP_Y	DRCSSLPYAEGFAY*	0.5135	0.4962
ETV6	184	S	DSP	ELLHRSRSPITTNHR	0.5457	0.5059
ETV6	193	S	DSP	ITTNHRPSPDPEQRP	0.5425	0.5059
ETV6	213	S	DSP	DNMIRRLSPAERAQG	0.516	0.5059
ETV6	271	S	DSP	RVIQLMPSPIMHPLI	0.5351	0.5059
ETV6	184	S	PPM	ELLHRSRSPITTNHR	0.5641	0.5641
ETV6	184	S	PPP	ELLHRSRSPITTNHR	0.5024	0.4965
EWSR1	168	S	Asp-Based_PSP	PSLGYGQSNYSYPQV	0.5269	0.495
EWSR1	171	S	Asp-Based_PSP	GYGQSNYSYPQVPGS	0.7595	0.495
EWSR1	178	S	Asp-Based_PSP	SYPQVPGSYPMQPVT	0.5148	0.495
EWSR1	185	T	Asp-Based_PSP	SYPMQPVTAPPSYPP	0.5411	0.495
EWSR1	189	S	Asp-Based_PSP	QPVTAPPSYPPTSYS	0.5454	0.495
EWSR1	193	T	Asp-Based_PSP	APPSYPPTSYSSTQP	0.5174	0.495
EWSR1	194	S	Asp-Based_PSP	PPSYPPTSYSSTQPT	0.5222	0.495
EWSR1	196	S	Asp-Based_PSP	SYPPTSYSSTQPTSY	0.5167	0.495
EWSR1	197	S	Asp-Based_PSP	YPPTSYSSTQPTSYD	0.5162	0.495
EWSR1	198	T	Asp-Based_PSP	PPTSYSSTQPTSYDQ	0.5172	0.495
EWSR1	201	T	Asp-Based_PSP	SYSSTQPTSYDQSSY	0.5094	0.495
EWSR1	209	S	Asp-Based_PSP	SYDQSSYSQQNTYGQ	0.5155	0.495
EWSR1	218	S	Asp-Based_PSP	QNTYGQPSSYGQQSS	0.5063	0.495
EWSR1	219	S	Asp-Based_PSP	NTYGQPSSYGQQSSY	0.5111	0.495
EWSR1	33	T	PPM	TQGYAQTTQAYGQQS	0.5641	0.5641
EWSR1	505	S	PPP	PPRGPRGSRGNPSGG	0.499	0.4965
EXT1	284	Y	Classical_PTP_Y	SDTRNALYHVHNGED	0.5575	0.4962
EXT2	481	S	DSP	TEVSKVPSLSKLLVV	0.5325	0.5059
EXT2	156	S	PPM	RACLFVPSIDVLNQN	0.8979	0.5641
EXT2	218	S	PPM	LLAGGGFSTWTYRQG	0.7492	0.5641
EXT2	234	S	PPP	DVSIPVYSPLSAEVD	0.5222	0.4965
EZH2	345	T	DSP	LTAERIKTPPKRPGG	0.5645	0.5059
EZH2	416	T	DSP	EANSRCQTPIKMKPN	0.564	0.5059
EZH2	114	S	PPM	VPIMYSWSPLQQNFM	0.7357	0.5641
EZH2	345	T	PPM	LTAERIKTPPKRPGG	0.5641	0.5641
EZH2	366	S	PPM	PNNSSRPSTPTINVL	0.8924	0.5641
EZH2	407	S	PPM	KKDETSSSSEANSRC	0.5641	0.5641
EZH2	21	S	PPP	CWRKRVKSEYMRLRQ	0.608	0.4965
EZH2	345	T	PPP	LTAERIKTPPKRPGG	0.5131	0.4965
EZH2	367	T	PPP	NNSSRPSTPTINVLE	0.5003	0.4965
EZH2	416	T	PPP	EANSRCQTPIKMKPN	0.6439	0.4965
EZR	567	T	CDC25	QGRDKYKTLRQIRQG	0.9995	0.3552
EZR	567	T	Classical_PTP	QGRDKYKTLRQIRQG	0.794	0.3869
EZR	11	T	DSP	PINVRVTTMDAELEF	0.5245	0.5059
EZR	539	S	DSP	LTLSSELSQARDENK	0.5293	0.5059
EZR	567	T	DSP	QGRDKYKTLRQIRQG	0.735	0.5059
EZR	504	S	PPM	TGYSAELSSEGIRDD	0.9915	0.5641
EZR	505	S	PPM	GYSAELSSEGIRDDR	0.9655	0.5641
EZR	536	S	PPM	RQLLTLSSELSQARD	0.8307	0.5641
EZR	539	S	PPM	LTLSSELSQARDENK	0.7431	0.5641
EZR	567	T	PPM	QGRDKYKTLRQIRQG	1	0.5641
EZR	332	T	PPP	TEKKRRETVEREKEQ	0.4966	0.4965
EZR	567	T	PPP	QGRDKYKTLRQIRQG	0.6461	0.4965
FADD	122	S	DSP	LARQLKVSDTKIDSI	0.5118	0.5059
FAM131B	94	T	DSP	EWQGWGKTPAVQPQH	0.532	0.5059
FAM131B	313	S	DSP	TALSRKVSDVTSSGV	0.5304	0.5059
FAM131B	25	S	PPM	EQTRTDFSWDGINLS	0.5676	0.5641
FAM131B	228	S	PPM	LGPAFDDSQPSLHEM	0.5831	0.5641
[truncated: 4,661 more rows]
